# Supplementary material for: Partitioning of gene expression among zebrafish photoreceptor subtypes
Source: Sci Rep. 2021 Aug 30;11:17340. doi: 10.1038/s41598-021-96837-z (PMC8405809; doi:10.1038/s41598-021-96837-z)
Supplement: Supplementary file 1 — Supplementary Information 1. [file 41598_2021_96837_MOESM1_ESM.xlsx]

## Sheet: supple_data_S1_ver2
p_val	avg_log2FC	pct.1	pct.2	p_val_adj	cluster	original_name	gene	seqnames	strand	start	end	width	ensembl_gene_id	gene_biotype	description	Geneid	rod	UV	blue	green	opn1mw4_opn1lw1	red	ON_bipolar	OFF_bipolar
2.95e-292	3.79736	0.976	0.129	6.53e-288	rod	rhol	rhol	chr11	-	19095431	19097746	2315	ENSDARG00000070666	protein_coding	rhodopsin, like [Source:ZFIN;Acc:ZDB-GENE-070424-6]	LL0000023662	1413.94	15.0422	9.91607	7.98648	11.2223	10.2414	81.4535	91.4176
4.25e-251	2.22865	0.804	0.067	9.42e-247	rod	kcnv2a	kcnv2a	chr10	+	15310811	15314151	3340	ENSDARG00000076644	protein_coding	potassium channel, subfamily V, member 2a [Source:ZFIN;Acc:ZDB-GENE-091117-27]	LL0000013206	411.269	3.20571	5.29304	7.4021	3.19066	3.46755	32.0615	62.3302
3.15e-248	2.37336	0.798	0.069	6.97e-244	rod	rgs9b	rgs9b	chr12	+	18681351	18717659	36308	ENSDARG00000045156, ENSDARG00000111650	protein_coding, protein_coding	regulator of G protein signaling 9b [Source:ZFIN;Acc:ZDB-GENE-040426-1708], regulator of G protein signaling 9b [Source:ZFIN;Acc:ZDB-GENE-040426-1708]	LL0000023625	546.284	7.39779	3.01502	4.71397	5.61116	4.03204	60.6569	27.0098
5.42e-247	4.66048	1	0.253	1.2e-242	rod	cnga1b	cnga1b	chr23	+	43849133	43868068	18935	ENSDARG00000012125	protein_coding	cyclic nucleotide gated channel subunit alpha 1b [Source:ZFIN;Acc:ZDB-GENE-110408-39]	LL0000005879	4959.94	53.5107	37.6543	27.7384	35.3173	28.95	217.498	256.593
1.16e-245	3.18859	0.949	0.178	2.57e-241	rod	rom1a	rom1a	chr5	-	67126774	67145505	18731	ENSDARG00000019752	protein_coding	retinal outer segment membrane protein 1a [Source:ZFIN;Acc:ZDB-GENE-040426-1765]	LL0000023856	894.971	24.9059	12.3951	10.9863	14.523	12.58	111.782	51.9418
1.98e-236	5.04442	1	0.286	4.38e-232	rod	cnga1a	cnga1a	chr1	-	43894238	43899422	5184	ENSDARG00000029898	protein_coding	cyclic nucleotide gated channel subunit alpha 1a [Source:ZFIN;Acc:ZDB-GENE-090312-66]	LL0000005878	6753.52	74.4711	38.3913	30.6603	47.0897	34.6755	383.005	273.214
2.5e-234	2.48611	0.804	0.087	5.53e-230	rod	CABZ01084566.1	CABZ01084566.1	chr2	+	1199324	1217692	18368	ENSDARG00000053746	protein_coding	oxysterol-binding protein-related protein 1-like [Source:NCBI gene;Acc:100331149]	LL0000004557	437.373	13.5626	7.37005	5.0646	2.86059	4.153	13.8644	11.4272
5.88e-233	3.53518	0.979	0.249	1.3e-228	rod	guca1b	guca1b	chr23	-	19227296	19230627	3331	ENSDARG00000013393, ENSDARG00000113862	protein_coding, protein_coding	guanylate cyclase activator 1B [Source:ZFIN;Acc:ZDB-GENE-011128-6], guanylate cyclase activator 1B [Source:ZFIN;Acc:ZDB-GENE-011128-6]	LL0000011860	1645.42	34.0298	13.9361	14.2198	21.4544	13.467	120.447	144.398
1.06e-231	3.33297	0.952	0.212	2.35e-227	rod	MSTRG.19429	MSTRG.19429	chr6	-	49514500	49516397	1897	NA	NA	NA	NA	NA	NA	NA	NA	NA	NA	NA	NA
9.39e-231	3.19677	0.952	0.216	2.08e-226	rod	grk1a	grk1a	chr1	+	245076	258138	13062	ENSDARG00000058803	protein_coding	G protein-coupled receptor kinase 1 a [Source:ZFIN;Acc:ZDB-GENE-050823-1]	LL0000011750	1085.31	32.5503	13.0651	13.1679	14.523	14.3541	77.1209	69.6021
1.24e-224	3.02577	0.934	0.205	2.75e-220	rod	pde6b	pde6b	chr21	+	20356063	20376795	20732	ENSDARG00000011671	protein_coding	phosphodiesterase 6B, cGMP-specific, rod, beta [Source:ZFIN;Acc:ZDB-GENE-090421-2]	LL0000021505	1061.1	31.5639	14.8071	18.0767	18.1538	22.5794	72.7883	65.4467
6.23e-224	3.08931	0.87	0.142	1.38e-219	rod	guca1a	guca1a	chr4	+	22343093	22350976	7883	ENSDARG00000010454	protein_coding	guanylate cyclase activator 1A [Source:ZFIN;Acc:ZDB-GENE-011128-5]	LL0000011859	801.965	16.7683	8.44206	8.72669	4.51093	9.75753	36.3941	42.5923
9.9e-223	2.09853	0.765	0.078	2.19e-218	rod	si:ch211-207j7.2	si:ch211-207j7.2	chr6	+	8079974	8094580	14606	ENSDARG00000090793	protein_coding	si:ch211-207j7.2 [Source:ZFIN;Acc:ZDB-GENE-120215-232]	LL0000025506	490.791	8.63075	6.16405	5.92168	8.47175	6.04806	43.3264	46.7477
1.08e-216	1.78875	0.678	0.046	2.4e-212	rod	gucy2f	gucy2f	chr15	+	29359740	29381134	21394	ENSDARG00000025504	protein_coding	guanylate cyclase 2F, retinal [Source:ZFIN;Acc:ZDB-GENE-011128-7]	LL0000011873	268.474	8.38416	2.54602	1.83105	1.65034	3.54819	38.9937	18.6991
1.24e-216	1.96592	0.741	0.071	2.74e-212	rod	nr2e3	nr2e3	chr25	+	22274642	22278655	4013	ENSDARG00000045904, ENSDARG00000113178	protein_coding, protein_coding	nuclear receptor subfamily 2, group E, member 3 [Source:ZFIN;Acc:ZDB-GENE-041114-63], nuclear receptor subfamily 2, group E, member 3 [Source:ZFIN;Acc:ZDB-GENE-041114-63]	LL0000020581	337.105	6.65801	3.81903	3.77897	6.82141	4.51588	33.7946	15.5826
1.13e-214	2.03365	0.759	0.081	2.51e-210	rod	cabp4	cabp4	chr8	-	13794782	13823146	28364	ENSDARG00000008866	protein_coding	calcium binding protein 4 [Source:ZFIN;Acc:ZDB-GENE-081104-291]	LL0000039768	377.039	5.67164	3.14902	4.79189	8.36173	6.77382	35.5276	29.0874
1.67e-214	3.44213	0.961	0.276	3.7e-210	rod	pdca	pdca	chr2	-	20882954	20890429	7475	ENSDARG00000011886	protein_coding	phosducin a [Source:ZFIN;Acc:ZDB-GENE-031023-1]	LL0000021474	1673.43	31.3173	23.7182	20.7259	20.4642	20.6844	135.178	122.583
3.87e-210	3.97459	0.979	0.338	8.56e-206	rod	zgc:162144	zgc:162144	chr14	-	8619126	8625845	6719	ENSDARG00000037603, ENSDARG00000109982	protein_coding, protein_coding	zgc:162144 [Source:ZFIN;Acc:ZDB-GENE-030131-7630], zgc:162144 [Source:ZFIN;Acc:ZDB-GENE-030131-7630]	LL0000038822	3018.04	49.5652	30.0832	26.9203	31.2465	27.4582	265.157	219.195
4.78e-209	3.56432	0.97	0.292	1.06e-204	rod	pde6ga	pde6ga	chr3	+	19460991	19466015	5024	ENSDARG00000056791	protein_coding	phosphodiesterase 6G, cGMP-specific, rod, gamma, paralog a [Source:ZFIN;Acc:ZDB-GENE-050522-144]	LL0000021508	2205.19	43.1538	19.6981	17.9209	28.1658	16.2894	506.918	239.971
3.45e-208	5.00413	1	0.431	7.64e-204	rod	rom1b	rom1b	chr14	+	45675306	45701004	25698	ENSDARG00000026926	protein_coding	retinal outer segment membrane protein 1b [Source:ZFIN;Acc:ZDB-GENE-040426-1073]	LL0000023857	5333.01	60.6619	39.9993	36.9326	45.7695	36.7319	230.496	290.874
9.87e-200	4.33111	1	0.496	2.18e-195	rod	saga	saga	chr2	-	5480125	5505094	24969	ENSDARG00000012610	protein_coding	S-antigen; retina and pineal gland (arrestin) a [Source:ZFIN;Acc:ZDB-GENE-040426-1538]	LL0000024168	4592.41	73.9779	51.6574	43.5555	55.4515	44.0702	351.81	300.224
5.16e-198	1.31863	0.53	0.015	1.14e-193	rod	slc24a1	slc24a1	chr18	+	19006063	19039960	33897	ENSDARG00000041431	protein_coding	solute carrier family 24 member 1 [Source:ZFIN;Acc:ZDB-GENE-060503-191]	LL0000028575	172.875	1.47956	1.20601	1.01292	0.550114	1.04833	14.731	10.3884
1.45e-197	2.58912	0.889	0.21	3.21e-193	rod	pde6a	pde6a	chr14	-	25005401	25035010	29609	ENSDARG00000000380	protein_coding	phosphodiesterase 6A, cGMP-specific, rod, alpha [Source:ZFIN;Acc:ZDB-GENE-030616-42]	LL0000021504	639.809	27.865	20.3011	14.6873	9.79202	17.9426	77.9874	38.437
2.23e-193	3.8103	0.985	0.444	4.94e-189	rod	gnb1b	gnb1b	chr6	-	53304927	53334259	29332	ENSDARG00000104372	protein_coding	guanine nucleotide binding protein (G protein), beta polypeptide 1b [Source:ZFIN;Acc:ZDB-GENE-040426-2855]	LL0000011458	3549.63	68.5528	44.8903	46.4774	62.2729	44.0702	390.804	475.787
1.17e-192	4.19321	0.997	0.542	2.6e-188	rod	gnb1a	gnb1a	chr8	+	53269391	53334650	65259	ENSDARG00000090454	protein_coding	guanine nucleotide binding protein (G protein), beta polypeptide 1a [Source:NCBI gene;Acc:322104]	LL0000011457	4564.23	84.5814	65.3925	53.9574	71.7348	55.2792	421.999	378.137
2.11e-188	4.80847	1	0.679	4.68e-184	rod	gnat1	gnat1	chr6	+	42918933	42930302	11369	ENSDARG00000044199	protein_coding	guanine nucleotide binding protein (G protein), alpha transducing activity polypeptide 1 [Source:ZFIN;Acc:ZDB-GENE-011128-11]	LL0000011453	7763.1	113.186	67.0675	65.5281	80.5366	71.4074	511.251	530.846
4.3e-188	4.17237	0.994	0.588	9.51e-184	rod	sagb	sagb	chr15	+	45640215	45663422	23207	ENSDARG00000038378	protein_coding	S-antigen; retina and pineal gland (arrestin) b [Source:ZFIN;Acc:ZDB-GENE-050913-98]	LL0000024169	3583.52	56.4698	39.5973	44.2178	51.7107	43.9089	315.416	293.991
2.09e-186	5.09214	1	0.758	4.62e-182	rod	si:ch211-113d22.2	si:ch211-113d22.2	chr10	-	20448638	20454008	5370	ENSDARG00000100139	protein_coding	si:ch211-113d22.2 [Source:ZFIN;Acc:ZDB-GENE-141222-39]	LL0000024939	12388.9	154.121	90.7857	116.564	136.428	120.114	804.137	812.37
2.43e-185	5.99267	1	0.994	5.38e-181	rod	rho	rho	chr8	-	54076195	54077740	1545	ENSDARG00000002193	protein_coding	rhodopsin [Source:NCBI gene;Acc:30295]	LL0000023645	113105	1249.73	778.01	726.614	915.499	795.36	5855.99	6389.89
6.08e-185	4.64051	1	0.82	1.35e-180	rod	pde6gb	pde6gb	chr12	-	35980523	35988652	8129	ENSDARG00000101984	protein_coding	phosphodiesterase 6G, cGMP-specific, rod, gamma, paralog b [Source:ZFIN;Acc:ZDB-GENE-030904-1]	LL0000021509	15514.8	249.305	160.332	151.782	169.215	136.968	1483.49	1499.04
4.64e-184	4.41881	1	0.814	1.03e-179	rod	gngt1	gngt1	chr19	+	40856534	40859468	2934	ENSDARG00000035798, ENSDARG00000116914	protein_coding, protein_coding	guanine nucleotide binding protein (G protein), gamma transducing activity polypeptide 1 [Source:ZFIN;Acc:ZDB-GENE-030131-7596], guanine nucleotide binding protein (G protein), gamma transducing activity polypeptide 1 [Source:ZFIN;Acc:ZDB-GENE-030131-7596]	LL0000011478	9861.63	178.04	118.792	106.201	119.595	111.647	757.345	963.002
8.1e-183	4.15397	0.997	0.67	1.79e-178	rod	LOC108180196	LOC108180196	chr2	-	58938064	58944495	6431	NA	NA	NA	LL0000016415	6198.24	108.254	68.0725	61.6712	66.7838	68.1818	664.626	886.128
1.9e-182	1.37288	0.545	0.027	4.21e-178	rod	kitb	kitb	chr1	-	19468916	19502378	33462	ENSDARG00000056133, ENSDARG00000113747	protein_coding, protein_coding	KIT proto-oncogene, receptor tyrosine kinase b [Source:ZFIN;Acc:ZDB-GENE-050916-2], KIT proto-oncogene, receptor tyrosine kinase b [Source:ZFIN;Acc:ZDB-GENE-050916-2]	LL0000013342	168.726	2.71252	1.40701	1.98688	1.54032	1.69346	9.5318	7.27186
3.5e-182	2.05236	0.744	0.109	7.74e-178	rod	cplx4c	cplx4c	chr2	-	55890673	56003799	113126	ENSDARG00000094889	protein_coding	complexin 4c [Source:ZFIN;Acc:ZDB-GENE-101018-1]	LL0000006149	407.292	13.8092	5.56104	7.32418	8.91184	5.24165	45.9259	52.9807
1.42e-181	1.5301	0.509	0.018	3.13e-177	rod	alkal1	alkal1	chr8	+	18460807	18488221	27414	ENSDARG00000074387	protein_coding	ALK and LTK ligand 1 [Source:ZFIN;Acc:ZDB-GENE-110411-243]	LL0000000900	203.992	1.47956	0.804006	1.67521	1.32027	1.61282	12.9979	5.19418
9.3e-176	2.14085	0.783	0.149	2.06e-171	rod	rcvrna	rcvrna	chr3	-	50417536	50443796	26260	ENSDARG00000052223, ENSDARG00000113117	protein_coding, protein_coding	recoverin a [Source:ZFIN;Acc:ZDB-GENE-050913-106], recoverin a [Source:ZFIN;Acc:ZDB-GENE-050913-106]	LL0000023360	572.733	72.7449	41.8083	10.6746	4.95102	6.41094	47.659	69.6021
2.75e-174	1.73893	0.753	0.098	6.08e-170	rod	CABZ01064248.1	CABZ01064248.1	chr14	+	1551127	1593004	41877	ENSDARG00000101299	protein_coding		LL0000004277	425.79	5.42504	4.55603	4.75293	0.880182	2.78211	372.607	217.117
1.7e-165	1.87554	1	0.984	3.76e-161	rod	ppdpfa	ppdpfa	chr8	+	23213320	23216035	2715	ENSDARG00000007682	protein_coding	pancreatic progenitor cell differentiation and proliferation factor a [Source:NCBI gene;Acc:338304]	LL0000022359	6175.08	1580.66	1542.89	1554.87	1417.09	1203.56	1008.64	1449.18
2.17e-158	1.28226	0.515	0.033	4.8e-154	rod	nrl	nrl	chr20	+	660982	677224	16242	ENSDARG00000100466	protein_coding	neural retina leucine zipper [Source:ZFIN;Acc:ZDB-GENE-050729-1]	LL0000020624	158.699	1.97274	1.67501	1.67521	2.86059	1.65314	21.6632	5.19418
5.49e-157	1.30895	0.515	0.034	1.22e-152	rod	rgs6	rgs6	chr20	-	28508310	28642061	133751	ENSDARG00000015627	protein_coding	regulator of G protein signaling 6 [Source:ZFIN;Acc:ZDB-GENE-030131-31]	LL0000023618	128.1	0.986372	1.74201	1.48042	2.75057	2.41922	0	2.07767
3e-156	2.36168	0.982	0.866	6.64e-152	rod	elovl4b	elovl4b	chr23	+	40410644	40438709	28065	ENSDARG00000027495	protein_coding	ELOVL fatty acid elongase 4b [Source:ZFIN;Acc:ZDB-GENE-030131-7672]	LL0000009585	2051.5	616.729	395.906	368.547	209.483	275.187	246.094	219.195
4.81e-155	1.4089	0.575	0.056	1.06e-150	rod	MSTRG.22568	MSTRG.22568	chrUn_KN149801v1	+	302	2931	2629	NA	NA	NA	NA	NA	NA	NA	NA	NA	NA	NA	NA
6.28e-155	-1.42361	1	1	1.39e-150	rod	ckbb	ckbb	chr20	-	20816747	20821789	5042	ENSDARG00000043257	protein_coding	creatine kinase, brain b [Source:ZFIN;Acc:ZDB-GENE-020103-2]	LL0000005726	6412.26	12779.2	13464.7	14088.1	17907.3	14653.2	12910.4	12301.9
7.74e-154	1.20791	0.524	0.039	1.71e-149	rod	eno2	eno2	chr19	+	5072824	5091687	18863	ENSDARG00000014287	protein_coding	enolase 2 [Source:ZFIN;Acc:ZDB-GENE-040704-27]	LL0000009649	161.638	3.69889	2.54602	1.5973	1.98041	1.57249	6.93222	10.3884
1.51e-152	1.4154	0.569	0.054	3.35e-148	rod	alpl	alpl	chr11	+	27968735	28013407	44672	ENSDARG00000015546	protein_coding	alkaline phosphatase, biomineralization associated [Source:ZFIN;Acc:ZDB-GENE-040420-1]	LL0000000926	220.242	3.20571	3.28302	2.57126	2.31048	3.87076	19.9301	69.6021
9.74e-152	1.38093	0.527	0.042	2.15e-147	rod	tmtops2a	tmtops2a	chr6	+	15373153	15447996	74843	ENSDARG00000061515	protein_coding	teleost multiple tissue opsin 2a [Source:ZFIN;Acc:ZDB-GENE-130129-3]	LL0000030698	153.858	3.4523	2.41202	4.44126	1.4303	1.37089	5.19916	15.5826
2.15e-148	1.69527	0.684	0.12	4.77e-144	rod	MCUR1-rgs9bp	MCUR1	chr7	+	41313568	41318214	4646	ENSDARG00000016964	protein_coding	zgc:165532 [Source:ZFIN;Acc:ZDB-GENE-050417-213]	LL0000018795	12.6198	5.42504	3.35002	3.81793	6.71139	5.20133	0	9.34953
2.15e-148	1.69527	0.684	0.12	4.77e-144	rod	MCUR1-rgs9bp	rgs9bp	chr7	+	41303572	41313567	9995	ENSDARG00000009466	protein_coding	regulator of G protein signaling 9 binding protein [Source:ZFIN;Acc:ZDB-GENE-030728-1]	LL0000040128	264.671	10.3569	2.41202	3.62313	7.37152	4.39492	23.3962	30.1263
1.39e-145	1.97152	0.747	0.172	3.09e-141	rod	rorb	rorb	chr5	-	25360436	25406807	46371	ENSDARG00000033498	protein_coding	RAR-related orphan receptor B [Source:ZFIN;Acc:ZDB-GENE-061204-2]	LL0000023864	406.601	18.0013	10.9211	13.8302	11.3323	11.5316	35.5276	113.233
5.32e-145	1.37248	0.491	0.036	1.18e-140	rod	msnb	msnb	chr14	+	9287667	9336651	48984	ENSDARG00000028740, ENSDARG00000110190, ENSDARG00000109311	protein_coding, protein_coding, protein_coding	moesin b [Source:ZFIN;Acc:ZDB-GENE-030717-7], moesin b [Source:ZFIN;Acc:ZDB-GENE-030717-7], moesin b [Source:ZFIN;Acc:ZDB-GENE-030717-7]	LL0000019650	187.742	2.95912	2.21102	1.98688	3.63075	3.46755	11.2649	6.23302
2.01e-143	-1.91832	0.997	1	4.46e-139	rod	mt-cyb	mt-cyb	chrM	+	15308	16448	1140	ENSDARG00000063924	protein_coding	cytochrome b [Source:NCBI gene;Acc:140512]	LL0000019670	9049.29	22341.6	28998.1	24461.7	20398.1	21631.9	13149.5	13966.1
3.46e-143	-1.96118	0.994	1	7.65e-139	rod	CABZ01109019.1-CABZ01109021.1-LOC101884876-zgc:65811-zgc:73359	CABZ01109019.1	chrUn_KN149855v1	+	8111	10664	2553	ENSDARG00000099947	protein_coding		LL0000004679	0	2.95912	2.01001	3.74001	3.74077	2.05634	0	0
3.46e-143	-1.96118	0.994	1	7.65e-139	rod	CABZ01109019.1-CABZ01109021.1-LOC101884876-zgc:65811-zgc:73359	CABZ01109021.1	chrUn_KN149855v1	+	17504	19836	2332	ENSDARG00000100904	protein_coding		LL0000004680	0	0	0	0	0	0	0	0
3.46e-143	-1.96118	0.994	1	7.65e-139	rod	CABZ01109019.1-CABZ01109021.1-LOC101884876-zgc:65811-zgc:73359	LOC101884876	chrUn_KN149855v1	+	1607	19740	18133	NA	NA	NA	LL0000015004	0.172875	0.493186	0.737005	0.857085	0.660136	0.887048	0	0
3.46e-143	-1.96118	0.994	1	7.65e-139	rod	CABZ01109019.1-CABZ01109021.1-LOC101884876-zgc:65811-zgc:73359	zgc:65811	chrUn_KN149855v1	+	17135	19974	2839	NA	NA	NA	LL0000039193	0	0	0	0	0	0	0	0
3.46e-143	-1.96118	0.994	1	7.65e-139	rod	CABZ01109019.1-CABZ01109021.1-LOC101884876-zgc:65811-zgc:73359	zgc:73359	chrUn_KN149855v1	+	360	17627	17267	NA	NA	NA	LL0000039221	4840.49	18371.4	15390.2	17020.2	15797.7	14577.4	5685.28	5872.55
2.22e-142	2.2117	0.949	0.721	4.92e-138	rod	cngb1a	cngb1a	chr18	+	45456638	45526367	69729	ENSDARG00000068242	protein_coding	cyclic nucleotide gated channel subunit beta 1a [Source:ZFIN;Acc:ZDB-GENE-050419-164]	LL0000005885	740.595	81.1291	111.087	115.473	59.6323	73.9476	43.3264	90.3788
2.64e-142	1.99928	0.786	0.225	5.85e-138	rod	aipl1	aipl1	chr15	-	24872581	24884784	12203	ENSDARG00000075067	protein_coding	aryl hydrocarbon receptor interacting protein-like 1 [Source:ZFIN;Acc:ZDB-GENE-131121-577]	LL0000000517	449.128	6.41142	9.64807	37.0495	33.997	20.6844	45.0594	39.4758
4.9e-141	-1.80178	0.982	0.997	1.08e-136	rod	gnat2	gnat2	chr8	-	25225590	25247284	21694	ENSDARG00000042529	protein_coding	guanine nucleotide binding protein (G protein), alpha transducing activity polypeptide 2 [Source:ZFIN;Acc:ZDB-GENE-011128-10]	LL0000011454	1635.05	7032.83	5174.98	5147.93	4363.72	4878.36	1921.96	2147.28
7.55e-141	1.00766	0.413	0.016	1.67e-136	rod	MSTRG.21681	MSTRG.21681	chr8	+	54035260	54036485	1225	NA	NA	NA	NA	NA	NA	NA	NA	NA	NA	NA	NA
2.14e-140	-2.01868	1	1	4.73e-136	rod	mt-co1	mt-co1	chrM	+	6425	7975	1550	ENSDARG00000063905	protein_coding	cytochrome c oxidase subunit I [Source:NCBI gene;Acc:140539]	LL0000019668	10301.2	21899.9	26009.5	26948	22476	28000	10568.2	11627.7
2.66e-140	0.959061	0.392	0.012	5.88e-136	rod	ppp1r9alb	ppp1r9alb	chr1	-	31071707	31105450	33743	ENSDARG00000074575	protein_coding	protein phosphatase 1 regulatory subunit 9A-like B [Source:ZFIN;Acc:ZDB-GENE-090312-99]	LL0000022454	121.531	3.4523	0.402003	0.0779168	1.21025	0.846728	9.5318	14.5437
7.96e-140	2.54376	0.861	0.357	1.76e-135	rod	aanat1	aanat1	chr6	-	23616889	23619546	2657	ENSDARG00000036567	protein_coding	arylalkylamine N-acetyltransferase 1 [Source:ZFIN;Acc:ZDB-GENE-040329-1]	LL0000000013	870.078	39.4549	48.7094	72.0341	60.6225	34.5142	37.2607	65.4467
1.14e-139	-2.0605	0.991	0.999	2.52e-135	rod	mt-nd1	mt-nd1	chrM	+	3803	4777	974	ENSDARG00000063895	protein_coding	NADH dehydrogenase subunit 1 [Source:NCBI gene;Acc:140531]	LL0000019671	4490.93	10995.3	16167.8	12893.5	9747.35	11073.5	5582.17	5827.88
3.33e-139	-1.7787	0.792	0.982	7.37e-135	rod	cplx4a	cplx4a	chr21	+	10739846	10749542	9696	ENSDARG00000059978	protein_coding	complexin 4a [Source:ZFIN;Acc:ZDB-GENE-060526-116]	LL0000006147	699.623	2035.13	2068.37	2234.3	2145.77	2253.79	1417.64	1546.83
3.56e-138	1.00855	0.404	0.016	7.88e-134	rod	zdhhc2	zdhhc2	chr14	-	30426956	30452268	25312	ENSDARG00000034757, ENSDARG00000110118	protein_coding, protein_coding	zinc finger DHHC-type palmitoyltransferase 2 [Source:ZFIN;Acc:ZDB-GENE-050320-58], zinc finger DHHC-type palmitoyltransferase 2 [Source:ZFIN;Acc:ZDB-GENE-050320-58]	LL0000038383	100.613	1.97274	1.27301	0.428543	2.75057	1.93538	6.06569	1.03884
4.2e-136	-1.81596	1	1	9.29e-132	rod	mt-co2	mt-co2	chrM	+	8130	8820	690	ENSDARG00000063908	protein_coding	cytochrome c oxidase subunit II [Source:NCBI gene;Acc:140540]	LL0000019669	13106	29970.7	34568.8	31097.1	27191.1	29005.4	16579.3	19809.6
5.75e-136	-2.12657	0.94	0.994	1.27e-131	rod	mt-nd2	mt-nd2	chrM	+	4993	6107	1114	ENSDARG00000063899	protein_coding	NADH dehydrogenase subunit 2 [Source:NCBI gene;Acc:140532]	LL0000020079	2610.75	5906.64	8839.58	8020.49	5978.31	7146.02	3035.44	3433.36
1.6e-135	-1.85732	0.988	0.999	3.55e-131	rod	guca1c	guca1c	chr15	-	2884711	2903475	18764	ENSDARG00000030758	protein_coding	guanylate cyclase activator 1C [Source:ZFIN;Acc:ZDB-GENE-030829-1]	LL0000011861	1239.51	3875.95	4245.15	4141.16	4358.55	4183.12	1541.55	1492.81
2.77e-135	1.16521	0.455	0.031	6.14e-131	rod	esrrd-FO681288.3	esrrd	chr18	-	48983506	48992363	8857	ENSDARG00000015064	protein_coding	estrogen-related receptor delta [Source:ZFIN;Acc:ZDB-GENE-040616-3]	LL0000009815	8.1251	0	0.134001	0.545418	0.110023	0.524165	0	0
2.77e-135	1.16521	0.455	0.031	6.14e-131	rod	esrrd-FO681288.3	FO681288.3	chr18	-	48979123	48983690	4567	ENSDARG00000111043	protein_coding		LL0000010463	7.26073	0	0	0.116875	0	0.0806408	0	0
6.83e-135	-2.08933	0.943	0.996	1.51e-130	rod	mt-nd5	mt-nd5	chrM	+	12897	15232	2335	ENSDARG00000063921	protein_coding	NADH dehydrogenase subunit 5 [Source:NCBI gene;Acc:140535]	LL0000019672	1104.32	2715.23	4099.02	3517.91	2121.24	2640.62	1265.13	1427.36
9.1e-133	1.60322	0.979	0.885	2.01e-128	rod	ndrg1a	ndrg1a	chr19	-	34959967	34979837	19870	ENSDARG00000032849	protein_coding	N-myc downstream regulated 1a [Source:ZFIN;Acc:ZDB-GENE-030826-34]	LL0000020098	1415.5	542.998	430.277	451.061	320.386	343.933	229.63	242.049
1.36e-132	1.90087	0.765	0.224	3e-128	rod	kri1	kri1	chr3	+	19336286	19355682	19396	ENSDARG00000075380	protein_coding	KRI1 homolog [Source:NCBI gene;Acc:402800]	LL0000013453	492.865	13.316	17.0851	30.2707	21.6745	20.644	67.5891	81.0293
5.29e-131	1.73122	1	1	1.17e-126	rod	GFP	GFP	NA	NA	NA	NA	NA	NA	NA	NA	NA	NA	NA	NA	NA	NA	NA	NA	NA
6.98e-131	1.11996	0.494	0.043	1.54e-126	rod	arhgap20	arhgap20	chr9	-	29528379	29545462	17083	ENSDARG00000089326	protein_coding	Rho GTPase activating protein 20 [Source:ZFIN;Acc:ZDB-GENE-071015-1]	LL0000001268	141.93	3.94549	3.81903	0.896044	2.53052	2.49986	83.1866	41.5535
8.04e-131	-1.59661	0.849	0.99	1.78e-126	rod	arg2	arg2	chr13	+	33024547	33034374	9827	ENSDARG00000039269	protein_coding	arginase 2 [Source:ZFIN;Acc:ZDB-GENE-030131-1334]	LL0000001255	599.183	2192.95	1714.54	1953.53	2190.55	1891.07	1471.36	1486.58
1.24e-129	1.08408	0.464	0.036	2.74e-125	rod	si:dkey-94f20.4	si:dkey-94f20.4	chr12	+	4551940	4578438	26498	ENSDARG00000016923	protein_coding	si:dkey-94f20.4 [Source:ZFIN;Acc:ZDB-GENE-121214-276]	LL0000028042	104.07	1.72615	0.469003	1.67521	0.770159	1.57249	57.1908	2.07767
1.36e-129	1.81339	0.768	0.234	3.02e-125	rod	unc119.2	unc119.2	chr3	+	32594357	32619634	25277	ENSDARG00000004459	protein_coding	unc-119 lipid binding chaperone B homolog 2 [Source:ZFIN;Acc:ZDB-GENE-030131-7635]	LL0000031616	408.33	65.5937	19.9661	11.6096	41.9187	26.2486	38.9937	47.7865
2.12e-129	-2.18479	0.681	0.956	4.69e-125	rod	slc24a2	slc24a2	chr1	+	12009502	12044423	34921	ENSDARG00000042988	protein_coding	solute carrier family 24 member 2 [Source:ZFIN;Acc:ZDB-GENE-060825-277]	LL0000028576	641.883	1983.59	1885.46	2325.55	2457.25	3241.8	671.559	763.545
9.8e-129	1.09923	0.434	0.029	2.17e-124	rod	MSTRG.20462	MSTRG.20462	chr7	-	51256743	51261397	4654	NA	NA	NA	NA	NA	NA	NA	NA	NA	NA	NA	NA
2.69e-128	-1.90074	0.901	0.992	5.95e-124	rod	mt-nd3	mt-nd3	chrM	+	10590	11008	418	ENSDARG00000063914	protein_coding	NADH dehydrogenase subunit 3 [Source:NCBI gene;Acc:140533]	LL0000020080	1656.14	4517.09	4474.36	4208.17	3928.36	4330.89	1797.18	2248.04
2.79e-128	1.17529	0.545	0.066	6.17e-124	rod	lingo1a	lingo1a	chr25	+	7144512	7236494	91982	ENSDARG00000034165	protein_coding	leucine rich repeat and Ig domain containing 1a [Source:ZFIN;Acc:ZDB-GENE-080327-16]	LL0000013692	174.085	6.16482	7.97306	5.68793	3.19066	2.98371	71.9217	19.7379
3.3e-128	0.93476	0.389	0.017	7.3e-124	rod	comtb	comtb	chr11	+	25619892	25632523	12631	ENSDARG00000025679, ENSDARG00000111678	protein_coding, protein_coding	catechol-O-methyltransferase b [Source:NCBI gene;Acc:565370], catechol-O-methyltransferase b [Source:NCBI gene;Acc:565370]	LL0000006051	86.9559	2.46593	1.34001	0.857085	0.330068	0.846728	2.59958	9.34953
3.87e-128	-1.70379	0.991	0.997	8.57e-124	rod	gnb3b	gnb3b	chr19	-	5106226	5135345	29119	ENSDARG00000002696	protein_coding	guanine nucleotide binding protein (G protein), beta polypeptide 3b [Source:ZFIN;Acc:ZDB-GENE-040426-2280]	LL0000011462	2025.57	9615.65	6363.84	6403.09	3290.56	6015.44	2393.35	2178.44
1.22e-126	-1.86237	0.886	0.988	2.69e-122	rod	rcvrn2	rcvrn2	chr16	-	13911692	13921589	9897	ENSDARG00000019902, ENSDARG00000113661	protein_coding, protein_coding	recoverin 2 [Source:ZFIN;Acc:ZDB-GENE-030131-7590], recoverin 2 [Source:ZFIN;Acc:ZDB-GENE-030131-7590]	LL0000023358	1056.78	2709.81	3615.08	4056.7	1876.77	3768.83	1265.13	1294.39
3.3e-126	-1.75021	0.898	0.976	7.3e-122	rod	camk1gb	camk1gb	chr23	+	39554330	39597901	43571	ENSDARG00000008788	protein_coding	calcium/calmodulin-dependent protein kinase IGb [Source:ZFIN;Acc:ZDB-GENE-040426-1694]	LL0000004836	1312.98	4841.61	3290.93	3530.02	4060.5	3595.49	1342.25	1407.62
1.06e-125	-1.80434	0.88	0.977	2.35e-121	rod	MSTRG.22585	MSTRG.22585	chrUn_KN149854v1	+	1	946	945	NA	NA	NA	NA	NA	NA	NA	NA	NA	NA	NA	NA
6.24e-124	0.883946	0.367	0.015	1.38e-119	rod	gpsm2	gpsm2	chr2	-	45491032	45510723	19691	ENSDARG00000017311, ENSDARG00000113810	protein_coding, protein_coding	G protein signaling modulator 2 [Source:ZFIN;Acc:ZDB-GENE-040426-1169], G protein signaling modulator 2 [Source:ZFIN;Acc:ZDB-GENE-040426-1169]	LL0000011666	78.3122	1.23296	0.737005	0.74021	1.87039	0.887048	12.9979	3.11651
8.08e-124	-2.15324	0.627	0.943	1.79e-119	rod	grk7a	grk7a	chr2	+	16536453	16544343	7890	ENSDARG00000020602	protein_coding	G protein-coupled receptor kinase 7a [Source:NCBI gene;Acc:566120]	LL0000011757	485.777	1018.18	1237.03	1858.01	2075.8	2740.13	524.249	547.467
2.67e-122	-1.80512	0.825	0.98	5.9e-118	rod	pdcb	pdcb	chr20	-	34084331	34090740	6409	ENSDARG00000017634	protein_coding	phosducin b [Source:ZFIN;Acc:ZDB-GENE-031023-2]	LL0000021475	962.22	3709	2809.67	2955.97	2212.23	3127.21	951.447	1002.48
3.3e-121	-1.96116	0.786	0.962	7.3e-117	rod	pde6c	pde6c	chr12	+	5117243	5154099	36856	ENSDARG00000100397	protein_coding	phosphodiesterase 6C, cGMP-specific, cone, alpha prime [Source:ZFIN;Acc:ZDB-GENE-040426-1664]	LL0000021506	945.451	3194.37	2688.13	3012.15	2058.53	3276.11	771.209	739.652
5.91e-121	1.67781	0.729	0.213	1.31e-116	rod	nme3	nme3	chr3	-	15990547	16000168	9621	ENSDARG00000100990	protein_coding	NME/NM23 nucleoside diphosphate kinase 3 [Source:ZFIN;Acc:ZDB-GENE-000210-34]	LL0000020418	305.988	38.7151	23.9192	16.5184	15.1831	12.5396	57.1908	60.2525
7.59e-120	-1.7763	0.798	0.969	1.68e-115	rod	zgc:195245	zgc:195245	chr8	-	23776570	23781654	5084	ENSDARG00000078917, ENSDARG00000115812	protein_coding, protein_coding	zgc:195245 [Source:ZFIN;Acc:ZDB-GENE-081022-200], zgc:195245 [Source:ZFIN;Acc:ZDB-GENE-081022-200]	LL0000039151	733.852	2276.05	2384.01	2580.88	2853.11	3040.68	1032.9	929.759
6.73e-119	1.10215	0.398	0.025	1.49e-114	rod	hcn3	hcn3	chr19	+	9186165	9210076	23911	ENSDARG00000027192	protein_coding	hyperpolarization activated cyclic nucleotide-gated potassium channel 3 [Source:ZFIN;Acc:ZDB-GENE-060503-193]	LL0000011980	108.565	2.46593	3.21602	0.818127	0.880182	2.33858	11.2649	8.3107
8.67e-119	0.876066	0.37	0.018	1.92e-114	rod	mafba	mafba	chr23	-	3405665	3409140	3475	ENSDARG00000017121	protein_coding	v-maf avian musculoaponeurotic fibrosarcoma oncogene homolog Ba [Source:NCBI gene;Acc:30210]	LL0000018526	95.2539	3.20571	0.603004	1.32459	1.4303	0.967689	9.5318	9.34953
9.85e-118	-1.88723	0.533	0.929	2.18e-113	rod	si:ch73-167i17.6	si:ch73-167i17.6	chr18	-	5778000	5782554	4554	NA	NA	NA	LL0000040181	294.405	868.994	918.577	1130.77	1078.99	1352.91	433.264	329.311
2.26e-117	-1.84734	0.494	0.924	5e-113	rod	aipl2	aipl2	chr14	+	40874212	40907225	33013	ENSDARG00000098164	protein_coding	aryl hydrocarbon receptor interacting protein like 2 [Source:ZFIN;Acc:ZDB-GENE-141216-23]	LL0000000518	286.799	1043.58	1181.96	1284.85	945.095	1019.74	288.554	590.059
3.5e-117	-1.72999	0.681	0.969	7.75e-113	rod	nme2a	nme2a	chr12	-	20788243	20796658	8415	ENSDARG00000043820	protein_coding	NME/NM23 nucleoside diphosphate kinase 2a [Source:ZFIN;Acc:ZDB-GENE-030131-7656]	LL0000020415	551.988	2263.48	1892.09	1629.2	1678.62	1648.1	1516.42	659.661
3.88e-117	-1.69687	0.765	0.983	8.59e-113	rod	NC-002333.17	NC-002333.17	NA	NA	NA	NA	NA	NA	NA	NA	NA	NA	NA	NA	NA	NA	NA	NA	NA
5.46e-117	-1.79788	0.446	0.946	1.21e-112	rod	ube2ql1	ube2ql1	chr19	-	27951389	27967599	16210	ENSDARG00000079276	protein_coding	ubiquitin-conjugating enzyme E2Q family-like 1 [Source:ZFIN;Acc:ZDB-GENE-030131-8137]	LL0000031494	336.76	782.439	679.318	832.308	1060.73	961.439	2012.94	1675.64
3.07e-116	-1.45527	0.756	0.974	6.79e-112	rod	si:ch211-237l4.6	si:ch211-237l4.6	chr10	+	22782522	22786450	3928	ENSDARG00000056915	protein_coding	si:ch211-237l4.6 [Source:ZFIN;Acc:ZDB-GENE-040724-42]	LL0000025755	477.998	1591.51	1333.91	1148.3	1153.59	1479.48	939.315	923.526
5.48e-116	-1.82123	0.542	0.923	1.21e-111	rod	gucy2d	gucy2d	chr5	-	38122854	38161108	38254	ENSDARG00000026820, ENSDARG00000111853	protein_coding, protein_coding	guanylate cyclase 2D, retinal [Source:ZFIN;Acc:ZDB-GENE-011128-9], guanylate cyclase 2D, retinal [Source:ZFIN;Acc:ZDB-GENE-011128-9]	LL0000011872	301.32	1030.27	898.008	1125.59	1239.63	1264	303.284	338.661
2.15e-115	1.38034	0.548	0.076	4.75e-111	rod	si:ch73-62l21.1-zgc:113162	si:ch73-62l21.1	chr21	+	13353209	13383294	30085	ENSDARG00000078645	protein_coding	si:ch73-62l21.1 [Source:ZFIN;Acc:ZDB-GENE-120215-179]	LL0000026572	1.21012	0	0.134001	0.116875	0.440091	0	41.5933	57.136
2.15e-115	1.38034	0.548	0.076	4.75e-111	rod	si:ch73-62l21.1-zgc:113162	zgc:113162	chr21	+	13383295	13432544	49249	ENSDARG00000052923	protein_coding	zgc:113162 [Source:ZFIN;Acc:ZDB-GENE-050522-530]	LL0000038581	274.352	6.65801	2.81402	2.72709	4.95102	2.21762	64.9895	123.622
3.71e-115	-1.93065	0.404	0.904	8.22e-111	rod	ppp1r18	ppp1r18	chr19	+	823945	840530	16585	ENSDARG00000071251	protein_coding	protein phosphatase 1, regulatory subunit 18 [Source:ZFIN;Acc:ZDB-GENE-060503-350]	LL0000022429	200.88	855.184	686.755	991.998	911.868	945.956	242.628	234.777
5.49e-115	-2.02417	0.804	0.958	1.21e-110	rod	rp1l1b	rp1l1b	chr20	+	19119800	19151099	31299	ENSDARG00000088377	protein_coding	rp1 like 1b [Source:ZFIN;Acc:ZDB-GENE-091204-67]	LL0000023871	925.916	1934.28	2320.23	3080.44	2833.42	4330.33	729.616	707.448
6e-115	-1.66019	0.687	0.956	1.33e-110	rod	clul1	clul1	chr2	-	31363286	31376651	13365	ENSDARG00000055595, ENSDARG00000005941	protein_coding, protein_coding	clusterin-like 1 (retinal) [Source:ZFIN;Acc:ZDB-GENE-031118-57], clusterin-like 1 (retinal) [Source:ZFIN;Acc:ZDB-GENE-031118-57]	LL0000005846	85.7458	399.727	331.853	366.404	320.606	339.981	110.915	123.622
3.77e-113	-1.30893	0.795	0.99	8.35e-109	rod	sh3gl2a	sh3gl2a	chr1	-	26739708	26782573	42865	ENSDARG00000023600	protein_coding	SH3 domain containing GRB2 like 2a, endophilin A1 [Source:ZFIN;Acc:ZDB-GENE-040121-3]	LL0000024639	547.839	602.18	1003.06	1091.58	1295.08	1264.85	2023.34	1784.72
1.49e-112	1.0097	0.349	0.017	3.3e-108	rod	soga1	soga1	chr23	-	9396683	9492266	95583	ENSDARG00000063075	protein_coding	suppressor of glucose, autophagy associated 1 [Source:ZFIN;Acc:ZDB-GENE-090313-188]	LL0000029149	134.151	18.7411	0.469003	0.818127	0.990205	1.00801	6.93222	0
1.06e-111	1.22544	0.518	0.077	2.34e-107	rod	zgc:109965	zgc:109965	chr21	-	13066705	13085311	18606	ENSDARG00000012126	protein_coding	zgc:109965 [Source:ZFIN;Acc:ZDB-GENE-050913-21]	LL0000038493	152.821	2.95912	4.55603	5.3373	5.72118	7.45927	20.7967	25.9709
1.96e-111	-1.56321	0.759	0.961	4.35e-107	rod	inaa	inaa	chr13	+	28675686	28681036	5350	ENSDARG00000011862	protein_coding	internexin neuronal intermediate filament protein, alpha a [Source:ZFIN;Acc:ZDB-GENE-060531-65]	LL0000012740	506.004	1206.33	1586.37	1610.81	1209.15	1825.55	498.253	566.166
3.46e-111	1.81026	0.922	0.735	7.66e-107	rod	prom1b	prom1b	chr1	-	22712889	22757213	44324	ENSDARG00000034007, ENSDARG00000111262, ENSDARG00000111216	protein_coding, protein_coding, protein_coding	prominin 1 b [Source:ZFIN;Acc:ZDB-GENE-031003-1], prominin 1 b [Source:ZFIN;Acc:ZDB-GENE-031003-1], prominin 1 b [Source:ZFIN;Acc:ZDB-GENE-031003-1]	LL0000022643	770.329	91.9792	103.449	195.143	130.487	182.53	142.11	158.942
8.6e-111	0.978829	0.392	0.028	1.9e-106	rod	znf536	znf536	chr7	+	46252993	46516510	263517	ENSDARG00000103648	protein_coding	zinc finger protein 536 [Source:ZFIN;Acc:ZDB-GENE-030616-624]	LL0000039622	140.547	1.47956	1.20601	1.09084	0.990205	2.54018	49.392	38.437
7.88e-109	1.7227	0.708	0.225	1.74e-104	rod	pik3r3a	pik3r3a	chr2	+	2957515	2988713	31198	ENSDARG00000103038	protein_coding	phosphoinositide-3-kinase, regulatory subunit 3a (gamma) [Source:ZFIN;Acc:ZDB-GENE-040426-1978]	LL0000021805	159.909	11.0967	5.82904	8.37606	9.35193	10.322	19.9301	39.4758
1.18e-108	1.3063	0.91	0.368	2.61e-104	rod	ptmaa	ptmaa	chr6	+	29754141	29795029	40888	ENSDARG00000021113, ENSDARG00000110479	protein_coding, protein_coding	prothymosin alpha a [Source:NCBI gene;Acc:335707], prothymosin alpha a [Source:NCBI gene;Acc:335707]	LL0000022859	1107.09	32.5503	23.9862	22.2063	28.826	16.2088	2336.16	1409.7
2.12e-108	0.851562	0.328	0.014	4.7e-104	rod	si:dkeyp-41f9.3	si:dkeyp-41f9.3	chr10	-	9103158	9115647	12489	ENSDARG00000075600	protein_coding	si:dkeyp-41f9.3 [Source:ZFIN;Acc:ZDB-GENE-091118-56]	LL0000028177	77.6207	0.986372	0.603004	0.818127	0.110023	1.33057	4.33264	3.11651
2.64e-108	1.07315	0.434	0.045	5.83e-104	rod	si:ch211-195b15.7	si:ch211-195b15.7	chr3	-	32458720	32472227	13507	ENSDARG00000017579	protein_coding	si:ch211-195b15.7 [Source:ZFIN;Acc:ZDB-GENE-131121-183]	LL0000025390	140.893	4.43867	2.81402	2.18167	1.32027	4.95941	10.3983	13.5049
2.25e-107	-1.36208	1	1	4.98e-103	rod	NC-002333.4	NC-002333.4	NA	NA	NA	NA	NA	NA	NA	NA	NA	NA	NA	NA	NA	NA	NA	NA	NA
2.18e-106	-1.68988	0.328	0.893	4.83e-102	rod	si:rp71-39b20.4	si:rp71-39b20.4	chr2	-	24495094	24505192	10098	ENSDARG00000035861	protein_coding	si:rp71-39b20.4 [Source:ZFIN;Acc:ZDB-GENE-070912-704]	LL0000028349	156.451	587.878	472.42	601.869	646.934	721.856	134.312	239.971
5.94e-106	0.763344	0.334	0.017	1.31e-101	rod	odf3b-zgc:77752	odf3b	chr18	+	7611105	7622892	11787	ENSDARG00000042396, ENSDARG00000114397, ENSDARG00000116899	protein_coding, protein_coding, protein_coding	tripartite motif containing 35-30 [Source:ZFIN;Acc:ZDB-GENE-060503-557], outer dense fiber of sperm tails 3B [Source:NCBI gene;Acc:335524], outer dense fiber of sperm tails 3B [Source:NCBI gene;Acc:335524]	LL0000020817	2.93887	0	0.0670005	0.0389584	0.220045	0	5.19916	0
5.94e-106	0.763344	0.334	0.017	1.31e-101	rod	odf3b-zgc:77752	zgc:77752	chr18	+	7594012	7611104	17092	ENSDARG00000042387, ENSDARG00000114739	protein_coding, protein_coding	zgc:77752 [Source:ZFIN;Acc:ZDB-GENE-040426-1867], zgc:77752 [Source:ZFIN;Acc:ZDB-GENE-040426-1867]	LL0000039241	75.719	1.72615	1.00501	1.05188	1.65034	0.362883	3.46611	9.34953
1.39e-105	-1.6481	0.298	0.886	3.07e-101	rod	CABZ01067151.1-CABZ01067151.2	CABZ01067151.1	chr1	+	54152601	54174035	21434	ENSDARG00000113474	protein_coding		LL0000004317	10.0267	25.6457	38.1233	49.0487	39.2781	49.1102	8.66527	23.8932
1.39e-105	-1.6481	0.298	0.886	3.07e-101	rod	CABZ01067151.1-CABZ01067151.2	CABZ01067151.2	chr1	-	54159959	54173439	13480	ENSDARG00000117445	lincRNA		LL0000004318	12.1012	18.4945	28.4082	37.9845	36.4175	28.1436	8.66527	20.7767
1.64e-105	-1.64951	0.446	0.909	3.63e-101	rod	LOC103908705-rgs9a	LOC103908705	chr3	+	36398388	36401244	2856	NA	NA	NA	LL0000015487	0	0	0.0670005	0	0.110023	0	0	0
1.64e-105	-1.64951	0.446	0.909	3.63e-101	rod	LOC103908705-rgs9a	rgs9a	chr3	+	36366546	36402606	36060	ENSDARG00000037925	protein_coding	regulator of G protein signaling 9a [Source:ZFIN;Acc:ZDB-GENE-060929-92]	LL0000023624	215.747	672.706	722.399	616.478	805.146	602.749	242.628	348.01
1.69e-105	0.777087	0.331	0.016	3.73e-101	rod	kita	kita	chr20	-	22331146	22378461	47315	ENSDARG00000043317	protein_coding	KIT proto-oncogene, receptor tyrosine kinase a [Source:NCBI gene;Acc:30256]	LL0000013341	101.823	0.493186	1.20601	1.28563	2.09043	1.65314	3.46611	1.03884
5.71e-105	-1.24956	0.955	0.99	1.26e-100	rod	ckmt2a	ckmt2a	chr10	+	3111004	3130299	19295	ENSDARG00000069615, ENSDARG00000109397	protein_coding, protein_coding	creatine kinase, mitochondrial 2a (sarcomeric) [Source:ZFIN;Acc:ZDB-GENE-030131-5717], creatine kinase, mitochondrial 2a (sarcomeric) [Source:ZFIN;Acc:ZDB-GENE-030131-5717]	LL0000005730	1074.59	4071.25	3207.18	2573.91	3085.37	2450.79	1388.18	1483.46
8.61e-105	-1.53176	0.566	0.922	1.9e-100	rod	cdk5r2b	cdk5r2b	chr9	+	11532025	11534622	2597	ENSDARG00000078671	protein_coding	cyclin-dependent kinase 5, regulatory subunit 2b (p39) [Source:ZFIN;Acc:ZDB-GENE-040801-251]	LL0000005367	379.287	927.929	1062.69	1115.89	1352.4	1224.09	349.21	451.894
2.6e-104	-1.45493	0.554	0.928	5.75e-100	rod	slc25a24	slc25a24	chr20	-	34653916	34670236	16320	ENSDARG00000008568	protein_coding	solute carrier family 25 member 24 [Source:NCBI gene;Acc:447867]	LL0000028600	304.259	831.511	865.713	1006.76	857.517	936.965	402.069	364.632
3.2e-104	2.13755	0.825	0.482	7.07e-100	rod	mbnl2	mbnl2	chr1	+	2101512	2217861	116349	ENSDARG00000018460	protein_coding	muscleblind-like splicing regulator 2 [Source:ZFIN;Acc:ZDB-GENE-030131-9582]	LL0000018731	655.194	48.8254	48.9774	54.5028	47.1998	67.456	141.244	73.7574
2.71e-103	-1.68452	0.991	0.999	5.99e-99	rod	gngt2b	gngt2b	chr12	-	3249054	3252263	3209	ENSDARG00000103543	protein_coding	guanine nucleotide binding protein (G protein), gamma transducing activity polypeptide 2b [Source:ZFIN;Acc:ZDB-GENE-091020-4]	LL0000011480	5137.49	29602.5	15335.1	14495.1	4205.4	13587.2	4853.42	4384.93
4.83e-103	-1.5466	0.527	0.926	1.07e-98	rod	si:ch211-285j22.3.1	si:ch211-285j22.3.1	NA	NA	NA	NA	NA	NA	NA	NA	NA	NA	NA	NA	NA	NA	NA	NA	NA
1.64e-102	0.854809	0.467	0.057	3.63e-98	rod	LOC110438400-trpm1b	LOC110438400	chr25	+	34612483	34617435	4952	NA	NA	NA	LL0000017365	8.47085	0.986372	0.134001	0.194792	0.220045	0.120961	163.774	15.5826
1.64e-102	0.854809	0.467	0.057	3.63e-98	rod	LOC110438400-trpm1b	trpm1b	chr25	+	34560257	34594542	34285	ENSDARG00000103476	protein_coding	transient receptor potential cation channel, subfamily M, member 1b [Source:ZFIN;Acc:ZDB-GENE-070424-31]	LL0000031193	107.182	3.94549	2.21102	1.36354	1.4303	1.08865	35.5276	2.07767
2.18e-102	-1.75512	0.572	0.923	4.82e-98	rod	CR933812.1-LOC103909705-si:ch211-225h24.2	CR933812.1	chr23	+	35451050	35498276	47226	ENSDARG00000116857	protein_coding		LL0000007221	0.172875	0	0.201001	0.545418	0.110023	0.241922	0	0
2.18e-102	-1.75512	0.572	0.923	4.82e-98	rod	CR933812.1-LOC103909705-si:ch211-225h24.2	LOC103909705	chr23	+	35403878	35413460	9582	NA	NA	NA	LL0000015689	1.03725	1.72615	1.47401	1.01292	0.770159	1.29025	4.33264	1.03884
2.18e-102	-1.75512	0.572	0.923	4.82e-98	rod	CR933812.1-LOC103909705-si:ch211-225h24.2	si:ch211-225h24.2	chr23	+	35221989	35469859	247870	ENSDARG00000104936	protein_coding	si:ch211-225h24.2 [Source:ZFIN;Acc:ZDB-GENE-030131-1581]	LL0000025664	186.532	377.287	466.993	555.508	471.117	755.725	165.507	178.68
1.91e-101	-1.52299	0.648	0.942	4.23e-97	rod	prph2a	prph2a	chr12	+	34896956	34901874	4918	ENSDARG00000038018	protein_coding	peripherin 2a (retinal degeneration, slow) [Source:ZFIN;Acc:ZDB-GENE-000616-8]	LL0000022670	455.006	1618.39	1358.23	1288.59	979.532	1031.88	464.459	483.059
3.39e-101	-1.53637	0.229	0.91	7.49e-97	rod	ubl3a	ubl3a	chr10	-	36363318	36406562	43244	ENSDARG00000099532, ENSDARG00000113955	protein_coding, protein_coding	ubiquitin-like 3a [Source:ZFIN;Acc:ZDB-GENE-030131-3431], ubiquitin-like 3a [Source:ZFIN;Acc:ZDB-GENE-030131-3431]	LL0000031510	114.443	490.473	371.183	294.253	349.102	243.293	1007.77	1082.47
1.34e-100	-1.7037	0.575	0.922	2.97e-96	rod	cnga3a	cnga3a	chr6	-	38791900	38819054	27154	ENSDARG00000070726	protein_coding	cyclic nucleotide gated channel subunit alpha 3a [Source:ZFIN;Acc:ZDB-GENE-090611-2]	LL0000005882	393.808	1333.33	1575.32	1681.25	636.372	1415.25	456.66	566.166
1.4e-100	1.22214	0.524	0.086	3.1e-96	rod	ca2	ca2	chr24	-	32646779	32665283	18504	ENSDARG00000014488	protein_coding	carbonic anhydrase II [Source:ZFIN;Acc:ZDB-GENE-031219-5]	LL0000003947	204.683	17.7547	3.75203	2.68813	6.60136	4.83845	103.983	93.4953
2.86e-100	-1.55802	0.389	0.904	6.32e-96	rod	impg2b	impg2b	chr22	+	28320792	28353903	33111	ENSDARG00000100288, ENSDARG00000100105	protein_coding, protein_coding	interphotoreceptor matrix proteoglycan 2b [Source:ZFIN;Acc:ZDB-GENE-081031-56], interphotoreceptor matrix proteoglycan 2b [Source:ZFIN;Acc:ZDB-GENE-081031-56]	LL0000012739	26.7956	120.831	112.896	111.655	92.3091	104.833	25.9958	37.3981
2.95e-100	-1.90887	0.792	0.959	6.53e-96	rod	rcvrn3	rcvrn3	chr19	+	10339538	10352579	13041	ENSDARG00000009637	protein_coding	recoverin 3 [Source:ZFIN;Acc:ZDB-GENE-040426-1661]	LL0000023359	647.069	298.377	1174.12	2045.86	3298.26	3167.17	772.942	735.497
8.39e-100	-1.558	0.446	0.896	1.86e-95	rod	crb1	crb1	chr22	-	23493170	23545828	52658	ENSDARG00000100506, ENSDARG00000110621	protein_coding, protein_coding	crumbs cell polarity complex component 1 [Source:ZFIN;Acc:ZDB-GENE-050208-382], crumbs cell polarity complex component 1 [Source:ZFIN;Acc:ZDB-GENE-050208-382]	LL0000007274	17.1146	41.181	34.1033	39.4649	30.0362	37.8608	3.46611	10.3884
1.45e-99	-1.51277	0.307	0.891	3.21e-95	rod	slc12a7b	slc12a7b	chr24	-	39778648	39885803	107155	ENSDARG00000062058	protein_coding	solute carrier family 12 member 7b [Source:ZFIN;Acc:ZDB-GENE-030829-61]	LL0000028487	134.324	423.153	345.656	496.72	524.808	523.6	214.032	222.311
2.5e-99	-1.70871	0.458	0.911	5.54e-95	rod	mt-nd4l	mt-nd4l	chrM	+	11009	12679	1670	ENSDARG00000063916	protein_coding	NADH dehydrogenase subunit 4L [Source:NCBI gene;Acc:140538]	LL0000020082	231.133	464.828	818.21	682.045	443.282	604.886	206.233	248.282
2.55e-99	-1.6571	0.669	0.953	5.65e-95	rod	mt-atp8	mt-atp8	chrM	+	8894	9734	840	ENSDARG00000063910	protein_coding	ATP synthase 8 [Source:NCBI gene;Acc:140520]	LL0000001652	299.073	511.927	1038.17	863.436	495.762	696.575	290.287	352.166
2.74e-99	-1.61181	0.533	0.936	6.06e-95	rod	oaz2a	oaz2a	chr25	+	6186823	6206443	19620	ENSDARG00000045929	protein_coding	ornithine decarboxylase antizyme 2a [Source:ZFIN;Acc:ZDB-GENE-121005-1]	LL0000020798	304.778	1357.49	764.945	789.22	815.489	1127.12	470.524	420.729
3.36e-99	-1.53261	0.367	0.907	7.45e-95	rod	gabrg2.1	gabrg2.1	NA	NA	NA	NA	NA	NA	NA	NA	NA	NA	NA	NA	NA	NA	NA	NA	NA
8.38e-99	-1.25674	1	1	1.85e-94	rod	pde6ha	pde6ha	chr6	-	344329	350986	6657	ENSDARG00000102558	protein_coding	phosphodiesterase 6H, cGMP-specific, cone, gamma, paralog a [Source:ZFIN;Acc:ZDB-GENE-040426-1754]	LL0000021511	23139.9	25208.5	46155	54310.8	51133.4	47682.3	18852.2	19615.3
2.65e-97	1.39224	0.949	0.924	5.87e-93	rod	ybx1	ybx1	chr8	-	47143829	47152086	8257	ENSDARG00000004757	protein_coding	Y box binding protein 1 [Source:ZFIN;Acc:ZDB-GENE-000629-3]	LL0000038243	1165.87	389.863	307.666	293.591	380.459	254.462	661.16	599.409
3.72e-97	1.68551	0.687	0.237	8.23e-93	rod	pfkfb4b	pfkfb4b	chr6	-	39993605	40029423	35818	ENSDARG00000029075	protein_coding	6-phosphofructo-2-kinase/fructose-2,6-biphosphatase 4b [Source:ZFIN;Acc:ZDB-GENE-031031-4]	LL0000021636	441.003	48.5788	28.6762	19.0117	26.1854	24.3938	32.0615	47.7865
1.38e-96	-1.5528	0.997	1	3.06e-92	rod	es1	es1	chr8	+	4838114	4850816	12702	ENSDARG00000094516	protein_coding	es1 protein [Source:NCBI gene;Acc:30237]	LL0000009796	6248.03	20676.8	25186.5	23835	9605.32	10701.9	8051.77	9199.94
3.73e-95	-1.55247	0.572	0.949	8.25e-91	rod	spock3	spock3	chr1	+	20635190	20706298	71108	ENSDARG00000070266, ENSDARG00000110158	protein_coding, protein_coding	SPARC (osteonectin), cwcv and kazal like domains proteoglycan 3 [Source:ZFIN;Acc:ZDB-GENE-090311-24], SPARC (osteonectin), cwcv and kazal like domains proteoglycan 3 [Source:ZFIN;Acc:ZDB-GENE-090311-24]	LL0000029301	341.773	2114.04	1357.83	1093.72	690.283	494.933	579.707	861.196
6.31e-95	-1.3419	0.711	0.955	1.4e-90	rod	slc6a6b	slc6a6b	chr22	-	31464379	31539994	75615	ENSDARG00000098438	protein_coding	solute carrier family 6 member 6b [Source:ZFIN;Acc:ZDB-GENE-030131-3077]	LL0000028849	475.924	1178.71	989.53	1079.3	855.097	1320.13	521.649	526.69
1.13e-94	0.944702	0.389	0.038	2.5e-90	rod	celf2	celf2	chr4	-	23881595	24117271	235676	ENSDARG00000002131, ENSDARG00000110267	protein_coding, protein_coding	cugbp, Elav-like family member 2 [Source:NCBI gene;Acc:373117], cugbp, Elav-like family member 2 [Source:NCBI gene;Acc:373117]	LL0000005416	128.964	0.493186	2.61302	1.44146	7.37152	3.70947	65.8561	40.5146
5.16e-94	1.44745	0.59	0.146	1.14e-89	rod	slc6a15	slc6a15	chr18	-	16147257	16181983	34726	ENSDARG00000062821, ENSDARG00000109790, ENSDARG00000114469	protein_coding, protein_coding, protein_coding	solute carrier family 6 member 15 [Source:ZFIN;Acc:ZDB-GENE-050420-93], solute carrier family 6 member 15 [Source:NCBI gene;Acc:565315], solute carrier family 6 member 15 [Source:NCBI gene;Acc:565315]	LL0000028830	228.54	12.3296	17.6881	12.3888	14.633	22.6601	36.3941	19.7379
5.9e-94	-1.91924	0.383	0.887	1.3e-89	rod	nin	nin	chr13	-	36800330	36845215	44885	ENSDARG00000060298	protein_coding	ninein (GSK3B interacting protein) [Source:ZFIN;Acc:ZDB-GENE-070725-1]	LL0000020311	337.451	433.51	635.969	912.952	1154.14	1842.16	269.49	199.457
8.69e-94	-1.5573	0.337	0.873	1.92e-89	rod	impg1a	impg1a	chr20	-	778288	809057	30769	ENSDARG00000077187	protein_coding	interphotoreceptor matrix proteoglycan 1a [Source:ZFIN;Acc:ZDB-GENE-070424-197]	LL0000012736	169.763	322.297	416.341	678.344	624.709	639.522	156.841	232.699
1.47e-93	-1.41519	0.473	0.954	3.25e-89	rod	si:dkey-205h13.1	si:dkey-205h13.1	chr23	-	26503408	26523070	19662	ENSDARG00000079307	protein_coding	si:dkey-205h13.1 [Source:ZFIN;Acc:ZDB-GENE-090313-227]	LL0000027068	286.626	447.566	683.807	900.485	646.824	737.379	956.646	1048.19
1.6e-93	-1.34834	0.37	0.913	3.54e-89	rod	dclk1a	dclk1a	chr10	-	34737317	34871880	134563	ENSDARG00000018856	protein_coding	doublecortin-like kinase 1a [Source:ZFIN;Acc:ZDB-GENE-061013-124]	LL0000008716	148.499	492.939	460.36	485.5	379.248	425.864	512.118	506.952
1.94e-93	-1.52926	0.395	0.887	4.3e-89	rod	guca1d	guca1d	chr21	-	22904396	22910530	6134	ENSDARG00000044629, ENSDARG00000115722	protein_coding, protein_coding	guanylate cyclase activator 1d [Source:ZFIN;Acc:ZDB-GENE-040724-231], guanylate cyclase activator 1d [Source:ZFIN;Acc:ZDB-GENE-040724-231]	LL0000011862	212.981	470.006	613.256	816.763	694.574	889.709	233.096	216.078
3.26e-92	-1.57266	0.319	0.878	7.21e-88	rod	cngb3.1	cngb3.1	chr24	-	31402894	31426250	23356	ENSDARG00000101225, ENSDARG00000115949, ENSDARG00000114944	protein_coding, protein_coding, protein_coding	cyclic nucleotide gated channel subunit beta 3, tandem duplicate 1 [Source:ZFIN;Acc:ZDB-GENE-090611-1], cyclic nucleotide gated channel subunit beta 3, tandem duplicate 1 [Source:ZFIN;Acc:ZDB-GENE-090611-1], cyclic nucleotide gated channel subunit beta 3, tandem duplicate 1 [Source:ZFIN;Acc:ZDB-GENE-090611-1]	LL0000005886	186.013	112.693	466.189	583.169	607.876	697.381	198.435	214
4.52e-92	-1.31653	0.482	0.92	1e-87	rod	CABZ01038709.1	CABZ01038709.1	chrUn_KN150709v1	-	24047	30916	6869	ENSDARG00000101026	protein_coding		LL0000004092	41.8356	192.096	157.116	122.563	120.365	112.413	123.047	39.4758
6.82e-92	-1.52782	0.37	0.889	1.51e-87	rod	htra1b	htra1b	chr12	-	11388207	11457635	69428	ENSDARG00000014907	protein_coding	HtrA serine peptidase 1b [Source:NCBI gene;Acc:565082]	LL0000012424	202.263	1008.32	627.192	549.158	539.772	753.588	171.572	196.34
1.23e-91	-1.53594	0.542	0.915	2.72e-87	rod	cnga3b	cnga3b	chr1	+	10760059	10777133	17074	ENSDARG00000012297	protein_coding	cyclic nucleotide gated channel subunit alpha 3b [Source:ZFIN;Acc:ZDB-GENE-090312-121]	LL0000005883	383.436	438.196	895.864	1213.24	1668.49	1342.27	478.323	440.467
1.95e-91	-1.40179	0.611	0.933	4.32e-87	rod	si:cabz01076231.1	si:cabz01076231.1	chr7	-	808916	823495	14579	NA	NA	NA	LL0000040142	397.266	1296.34	984.371	969.013	869.18	993.091	360.475	366.709
2.16e-91	-1.13333	0.961	0.981	4.78e-87	rod	si:ch1073-469d17.2	si:ch1073-469d17.2	chr17	-	51200273	51204129	3856	ENSDARG00000101485	protein_coding	si:ch1073-469d17.2 [Source:ZFIN;Acc:ZDB-GENE-141216-487]	LL0000024863	1243.66	3448.11	2699.32	2614.31	2665.74	2635.78	1141.22	1076.24
3.01e-91	1.82823	0.88	0.715	6.66e-87	rod	irf2bp2b	irf2bp2b	chr11	+	44723019	44726288	3269	ENSDARG00000098635	protein_coding	interferon regulatory factor 2 binding protein 2b [Source:NCBI gene;Acc:406614]	LL0000012858	743.879	113.433	107.067	118.161	137.969	111.808	209.7	215.039
7.62e-91	-1.49054	0.313	0.873	1.69e-86	rod	ankrd33ab	ankrd33ab	chr6	+	39279104	39286029	6925	ENSDARG00000002508	protein_coding	ankyrin repeat domain 33Ab [Source:ZFIN;Acc:ZDB-GENE-100729-1]	LL0000001034	173.047	269.033	479.188	506.382	690.613	809.714	237.428	183.874
1.6e-89	-1.10254	0.937	0.972	3.54e-85	rod	ncaldb	ncaldb	chr19	-	12295443	12324540	29097	ENSDARG00000011334	protein_coding	neurocalcin delta b [Source:NCBI gene;Acc:445319]	LL0000020037	1077.87	2553.96	1960.57	1917.61	2334.46	2704.37	894.256	781.205
2.67e-88	-1.41686	0.919	0.984	5.91e-84	rod	CR391986.1-erich1-si:ch211-195o20.7-zgc:193593	CR391986.1	chr17	-	24917350	24938845	21495	ENSDARG00000078130	protein_coding	glutamate rich 1 [Source:NCBI gene;Acc:100002532]	LL0000006552	0	2.21934	0.737005	1.20771	1.76036	1.20961	6.06569	4.15535
2.67e-88	-1.41686	0.919	0.984	5.91e-84	rod	CR391986.1-erich1-si:ch211-195o20.7-zgc:193593	erich1	chr17	-	24926145	24937879	11734	NA	NA	NA	LL0000009783	0	0	0	0	0	0	0	0
2.67e-88	-1.41686	0.919	0.984	5.91e-84	rod	CR391986.1-erich1-si:ch211-195o20.7-zgc:193593	si:ch211-195o20.7	chr17	-	24891756	24917349	25593	ENSDARG00000089221	protein_coding	si:ch211-195o20.7 [Source:ZFIN;Acc:ZDB-GENE-131127-614]	LL0000025399	6.22348	9.61712	7.97306	13.2459	3.08064	7.45927	6.06569	6.23302
2.67e-88	-1.41686	0.919	0.984	5.91e-84	rod	CR391986.1-erich1-si:ch211-195o20.7-zgc:193593	zgc:193593	chr17	-	24917350	24919451	2101	ENSDARG00000096843	protein_coding	zgc:193593 [Source:ZFIN;Acc:ZDB-GENE-080723-21]	LL0000039086	60.8518	603.413	182.509	156.963	68.3241	89.35	50.2586	60.2525
1e-87	-1.46853	0.735	0.935	2.21e-83	rod	lrit1b	lrit1b	chr12	+	48972915	48976764	3849	ENSDARG00000099406	protein_coding	leucine-rich repeat, immunoglobulin-like and transmembrane domains 1b [Source:ZFIN;Acc:ZDB-GENE-060616-45]	LL0000018322	408.157	332.161	868.058	1154.07	1167.45	1556.81	457.526	321.001
1.13e-87	-1.33892	0.223	0.841	2.5e-83	rod	dclk2a	dclk2a	chr1	+	37195465	37310490	115025	ENSDARG00000034093	protein_coding	doublecortin-like kinase 2a [Source:ZFIN;Acc:ZDB-GENE-050420-170]	LL0000008718	85.2271	220.947	232.224	323.745	348.662	473.805	156.841	116.35
1.79e-87	-0.954933	0.873	0.977	3.95e-83	rod	cox7b	cox7b	chr21	+	37442458	37445458	3000	ENSDARG00000115557	protein_coding	cytochrome c oxidase subunit 7B [Source:ZFIN;Acc:ZDB-GENE-030131-6602]	LL0000006119	864.891	1783.11	1527.68	1434.64	1813.5	1542.74	1162.01	1279.85
3.18e-87	-1.31666	0.37	0.902	7.03e-83	rod	si:ch211-276a17.5	si:ch211-276a17.5	chr6	+	8339298	8346939	7641	ENSDARG00000096398	protein_coding	si:ch211-276a17.5 [Source:ZFIN;Acc:ZDB-GENE-120215-248]	LL0000025957	169.763	710.188	543.039	545.574	325.887	539.809	244.361	272.175
3.4e-87	-1.3023	0.292	0.9	7.53e-83	rod	nptx1l	nptx1l	chr3	-	59453467	59500651	47184	ENSDARG00000074671	protein_coding	neuronal pentraxin 1 like [Source:ZFIN;Acc:ZDB-GENE-040426-2418]	LL0000020550	119.629	323.283	287.365	385.922	492.902	413.606	404.668	474.748
3.55e-87	1.77937	0.825	0.591	7.85e-83	rod	casz1-CR677617.1	casz1	chr23	-	28954137	29095503	141366	ENSDARG00000037030	protein_coding	castor zinc finger 1 [Source:ZFIN;Acc:ZDB-GENE-060130-108]	LL0000004950	320.509	59.6755	49.3794	79.1635	59.4123	82.6971	27.7289	64.4079
3.55e-87	1.77937	0.825	0.591	7.85e-83	rod	casz1-CR677617.1	CR677617.1	chr23	-	29185852	29257561	71709	ENSDARG00000093492	processed_transcript		LL0000006784	226.984	15.2888	18.7601	23.6867	15.6232	16.4104	29.4619	13.5049
5.05e-87	-1.50166	0.687	0.939	1.12e-82	rod	si:dkey-97a13.12	si:dkey-97a13.12	chr2	-	42088456	42091926	3470	ENSDARG00000095649	protein_coding	si:dkey-97a13.12 [Source:ZFIN;Acc:ZDB-GENE-070912-614]	LL0000028053	564.954	1555.75	2211.95	1521.13	1078.55	1420.85	668.092	514.224
9.86e-87	-1.31974	0.961	0.993	2.18e-82	rod	MSTRG.731	MSTRG.731	chr1	-	51273530	51274782	1252	NA	NA	NA	NA	NA	NA	NA	NA	NA	NA	NA	NA
3.08e-86	0.862438	0.265	0.011	6.81e-82	rod	si:ch211-67e16.11	si:ch211-67e16.11	chr9	+	14152211	14197834	45623	ENSDARG00000095580	protein_coding	si:ch211-67e16.11 [Source:ZFIN;Acc:ZDB-GENE-030131-7044]	LL0000026115	68.8041	0.739779	1.20601	0.50646	1.32027	0.483845	18.1971	0
5.39e-86	1.37929	0.928	0.821	1.19e-81	rod	LOC110439885-tulp1b	LOC110439885	chr6	+	54556438	54567351	10913	NA	NA	NA	LL0000017887	16.2502	1.47956	7.97306	9.35002	12.8727	11.8139	10.3983	7.27186
5.39e-86	1.37929	0.928	0.821	1.19e-81	rod	LOC110439885-tulp1b	tulp1b	chr6	+	54538948	54555968	17020	ENSDARG00000078210	protein_coding	TUB like protein 1b [Source:ZFIN;Acc:ZDB-GENE-110411-113]	LL0000031374	1033.62	49.8118	203.548	303.798	322.697	308.048	221.831	120.505
7.24e-86	-1.16788	0.127	0.77	1.6e-81	rod	ntng2a	ntng2a	chr8	+	11991038	12112889	121851	ENSDARG00000077367	protein_coding	netrin g2a [Source:ZFIN;Acc:ZDB-GENE-081105-186]	LL0000020691	47.8862	64.3608	157.652	223.855	209.923	298.935	64.123	86.2235
1.34e-85	-1.44066	0.301	0.848	2.96e-81	rod	BX004774.1-si:ch211-133l5.7	BX004774.1	chr8	-	20842134	20844602	2468	ENSDARG00000093105	processed_transcript		LL0000002140	36.9952	38.4685	112.829	142.549	167.455	190.393	32.0615	28.0486
1.34e-85	-1.44066	0.301	0.848	2.96e-81	rod	BX004774.1-si:ch211-133l5.7	si:ch211-133l5.7	chr8	-	20832584	20838861	6277	ENSDARG00000095633	protein_coding	si:ch211-133l5.7 [Source:ZFIN;Acc:ZDB-GENE-081104-117]	LL0000025054	52.5539	62.388	150.617	189.494	225.657	303.33	64.123	42.5923
1.34e-85	-1.20026	0.741	0.927	2.96e-81	rod	si:ch211-207l14.1	si:ch211-207l14.1	chr6	+	9175886	9187959	12073	ENSDARG00000098376	protein_coding	si:ch211-207l14.1 [Source:ZFIN;Acc:ZDB-GENE-120215-234]	LL0000025508	427.864	606.125	895.797	1066.68	984.594	1197.15	336.213	509.03
1.6e-85	-1.29862	0.569	0.92	3.54e-81	rod	wu:fb55g09	wu:fb55g09	chr22	+	10402127	10403453	1326	NA	NA	NA	LL0000032128	258.62	480.363	576.271	698.797	819.449	944.303	466.192	532.923
1.97e-85	1.24284	0.545	0.136	4.36e-81	rod	si:dkey-94e7.2	si:dkey-94e7.2	chr2	+	30721070	30726421	5351	ENSDARG00000068474	protein_coding	si:dkey-94e7.2 [Source:ZFIN;Acc:ZDB-GENE-070912-611]	LL0000028041	163.366	30.0843	46.8333	46.828	55.3414	55.8034	32.0615	35.3205
2.06e-85	-1.24681	0.367	0.901	4.56e-81	rod	roraa	roraa	chr25	+	33849647	33970055	120408	ENSDARG00000031768	protein_coding	RAR-related orphan receptor A, paralog a [Source:NCBI gene;Acc:564951]	LL0000023862	222.49	536.586	490.511	459.203	567.497	524.81	555.444	490.331
5.12e-85	-1.43279	0.617	0.936	1.13e-80	rod	si:dkey-126g1.9	si:dkey-126g1.9	chr23	+	31933583	31940912	7329	ENSDARG00000093702	protein_coding	si:dkey-126g1.9 [Source:ZFIN;Acc:ZDB-GENE-030131-9862]	LL0000026723	399.859	1860.54	1702.21	1180.05	871.6	753.306	429.797	562.011
1.03e-84	-1.16443	0.651	0.941	2.29e-80	rod	hif1ab	hif1ab	chr20	-	20326611	20358730	32119	ENSDARG00000034293	protein_coding	hypoxia inducible factor 1 subunit alpha b [Source:ZFIN;Acc:ZDB-GENE-040426-706]	LL0000012107	421.468	752.602	631.413	949.261	784.792	923.982	606.569	622.263
1.34e-84	-0.922102	0.889	0.992	2.96e-80	rod	aldocb	aldocb	chr21	-	39608637	39639954	31317	ENSDARG00000019702	protein_coding	aldolase C, fructose-bisphosphate, b [Source:NCBI gene;Acc:369193]	LL0000000886	724.69	1333.57	1204.27	1048.06	1116.07	1142.48	1814.51	1781.61
1.79e-84	-0.957235	0.931	0.973	3.95e-80	rod	slc25a3a-tmpoa	slc25a3a	chr4	-	16844973	16857721	12748	ENSDARG00000027424	protein_coding	solute carrier family 25 member 3a [Source:ZFIN;Acc:ZDB-GENE-040426-1673]	LL0000028620	942.858	2486.15	2086.13	1803.58	2048.4	1792.76	800.671	1011.83
1.79e-84	-0.957235	0.931	0.973	3.95e-80	rod	slc25a3a-tmpoa	tmpoa	chr4	-	16857722	16876355	18633	ENSDARG00000007315	protein_coding	thymopoietin a [Source:ZFIN;Acc:ZDB-GENE-030131-6003]	LL0000030673	4.84049	5.67164	5.76204	3.85688	4.51093	4.43524	6.93222	13.5049
3.43e-84	1.50483	0.855	0.501	7.6e-80	rod	neurod1	neurod1	chr9	-	44291721	44295071	3350	ENSDARG00000019566	protein_coding	neuronal differentiation 1 [Source:NCBI gene;Acc:30169]	LL0000020224	691.498	64.6074	61.3055	96.2663	229.948	89.229	810.203	458.127
6.82e-84	-1.50103	0.229	0.837	1.51e-79	rod	six7	six7	chr7	-	7401692	7420301	18609	ENSDARG00000070107	protein_coding	SIX homeobox 7 [Source:ZFIN;Acc:ZDB-GENE-990825-28]	LL0000028447	148.326	293.446	276.846	583.831	788.093	515.496	119.581	129.855
9.32e-84	-1.40426	0.241	0.834	2.06e-79	rod	si:ch73-6k14.2	si:ch73-6k14.2	chr1	-	49244351	49250513	6162	ENSDARG00000096031	protein_coding	si:ch73-6k14.2 [Source:ZFIN;Acc:ZDB-GENE-110914-243]	LL0000026574	126.717	211.577	379.424	417.556	468.697	606.781	93.5849	73.7574
1.55e-83	-1.03868	0.798	0.945	3.43e-79	rod	atp2b1b	atp2b1b	chr25	-	19609633	19666107	56474	ENSDARG00000007788	protein_coding	ATPase plasma membrane Ca2+ transporting 1b [Source:ZFIN;Acc:ZDB-GENE-080409-1]	LL0000001598	531.589	1452.43	974.924	1168.25	1033.55	1188.73	548.512	699.137
2.01e-83	0.695268	0.256	0.011	4.44e-79	rod	gc2	gc2	chr7	-	51267478	51300277	32799	ENSDARG00000018329	protein_coding	guanylyl cyclase 2 [Source:ZFIN;Acc:ZDB-GENE-011128-8]	LL0000011199	68.1126	1.47956	0.335002	0.662293	0.550114	0.282243	10.3983	8.3107
6.45e-83	-1.13857	0.657	0.955	1.43e-78	rod	dnm1a-XLOC-033366	dnm1a	chr5	+	1278014	1424077	146063	ENSDARG00000010042	protein_coding	dynamin 1a [Source:NCBI gene;Acc:100307098]	LL0000009105	234.245	338.572	382.171	423.634	415.226	466.547	558.91	514.224
6.45e-83	-1.13857	0.657	0.955	1.43e-78	rod	dnm1a-XLOC-033366	XLOC-033366	NA	NA	NA	NA	NA	NA	NA	NA	NA	NA	NA	NA	NA	NA	NA	NA	NA
2.06e-82	0.855756	0.331	0.031	4.57e-78	rod	tmem198b	tmem198b	chr6	+	13779857	13870171	90314	ENSDARG00000034685, ENSDARG00000111728	protein_coding, protein_coding	transmembrane protein 198b [Source:NCBI gene;Acc:564608], transmembrane protein 198b [Source:NCBI gene;Acc:564608]	LL0000030546	88.3389	2.71252	1.27301	2.5323	2.75057	0.766087	27.7289	6.23302
2.45e-82	-1.25536	0.524	0.916	5.41e-78	rod	si:dkey-65b13.13	si:dkey-65b13.13	chr20	-	33513664	33515890	2226	ENSDARG00000101924	protein_coding	si:dkey-65b13.13 [Source:ZFIN;Acc:ZDB-GENE-141216-308]	LL0000027811	240.296	830.032	787.055	742.275	676.42	504.408	240.895	365.671
2.82e-82	1.22619	0.575	0.16	6.23e-78	rod	si:dkey-7n6.2	si:dkey-7n6.2	chr24	+	22759451	22769996	10545	ENSDARG00000094602, ENSDARG00000111257	protein_coding, protein_coding	si:dkey-7n6.2 [Source:ZFIN;Acc:ZDB-GENE-091204-262], si:dkey-7n6.2 [Source:ZFIN;Acc:ZDB-GENE-091204-262]	LL0000027940	196.213	9.61712	10.1171	13.7134	11.5524	7.13671	70.1887	75.8351
3.32e-82	-1.2083	0.172	0.799	7.35e-78	rod	adarb1a	adarb1a	chr22	-	12641575	12693865	52290	ENSDARG00000041609	protein_coding	adenosine deaminase RNA specific B1a [Source:ZFIN;Acc:ZDB-GENE-000627-2]	LL0000000300	79.868	105.049	214.737	275.943	260.424	368.73	83.1866	95.573
6.84e-82	-1.11709	0.699	0.915	1.51e-77	rod	mdh1ab	mdh1ab	chr17	+	24439154	24444402	5248	ENSDARG00000103849	polymorphic_pseudogene	malate dehydrogenase 1Ab, NAD (soluble) [Source:ZFIN;Acc:ZDB-GENE-030131-7655]	LL0000018802	325.35	669.746	764.275	813.296	747.054	783.143	326.681	225.428
8.47e-82	-1.1667	0.226	0.832	1.88e-77	rod	MSTRG.1529	MSTRG.1529	chr10	-	34762668	34766131	3463	NA	NA	NA	NA	NA	NA	NA	NA	NA	NA	NA	NA
1.4e-81	0.925133	0.373	0.047	3.11e-77	rod	pbx3b	pbx3b	chr8	-	33895773	34065573	169800	ENSDARG00000013615, ENSDARG00000110194	protein_coding, protein_coding	pre-B-cell leukemia homeobox 3b [Source:ZFIN;Acc:ZDB-GENE-000405-3], pre-B-cell leukemia homeobox 3b [Source:ZFIN;Acc:ZDB-GENE-000405-3]	LL0000021345	100.959	2.71252	1.60801	7.44106	1.32027	0.725767	31.195	29.0874
2.52e-81	-1.19093	0.232	0.838	5.58e-77	rod	slc1a8b	slc1a8b	chr2	+	37110504	37122762	12258	ENSDARG00000032465	protein_coding	solute carrier family 1 member 8b [Source:ZFIN;Acc:ZDB-GENE-070912-552]	LL0000028549	36.1308	162.012	121.137	110.993	95.3897	91.8095	41.5933	11.4272
2.56e-81	-1.17989	0.196	0.818	5.67e-77	rod	plekha6	plekha6	chr11	-	23342962	23525779	182817	ENSDARG00000020328	protein_coding	pleckstrin homology domain containing, family A member 6 [Source:ZFIN;Acc:ZDB-GENE-140106-14]	LL0000022104	65.0008	130.448	210.315	253.152	166.244	273.856	94.4515	146.476
2.91e-81	-1.30657	0.425	0.894	6.45e-77	rod	ppa1a	ppa1a	chr12	+	48241809	48268049	26240	ENSDARG00000099933	protein_coding	inorganic pyrophosphatase 1a [Source:ZFIN;Acc:ZDB-GENE-040426-1695]	LL0000022344	218.859	610.811	536.004	450.281	909.338	681.697	266.89	271.136
6.14e-81	-1.15906	0.654	0.907	1.36e-76	rod	calm3a	calm3a	chr15	-	9234052	9272371	38319	ENSDARG00000100825, ENSDARG00000015050	protein_coding, protein_coding	calmodulin 3a (phosphorylase kinase, delta) [Source:ZFIN;Acc:ZDB-GENE-030131-5590], calmodulin 3a (phosphorylase kinase, delta) [Source:ZFIN;Acc:ZDB-GENE-030131-5590]	LL0000039772	359.406	670.24	761.796	939.755	866.979	980.269	348.344	478.904
1.11e-80	1.21633	0.877	0.435	2.46e-76	rod	si:dkey-16p21.8	si:dkey-16p21.8	chr3	-	32325143	32337695	12552	ENSDARG00000096849	protein_coding	si:dkey-16p21.8 [Source:ZFIN;Acc:ZDB-GENE-131121-428]	LL0000026857	1115.56	383.945	118.658	19.9857	35.4273	19.5554	2155.05	1831.47
4.46e-80	1.50415	0.837	0.606	9.87e-76	rod	BX927327.1-tmsb2-wnt8a	BX927327.1	chr14	+	34490445	34497724	7279	ENSDARG00000105311	processed_transcript		LL0000003716	0	0	0	0	0	0	0	0
4.46e-80	1.50415	0.837	0.606	9.87e-76	rod	BX927327.1-tmsb2-wnt8a	tmsb2	chr14	+	34486629	34490444	3815	ENSDARG00000092970	protein_coding	thymosin beta 2 [Source:ZFIN;Acc:ZDB-GENE-070126-5]	LL0000030690	523.118	130.448	82.9466	87.4227	94.8396	82.8181	269.49	220.233
4.46e-80	1.50415	0.837	0.606	9.87e-76	rod	BX927327.1-tmsb2-wnt8a	wnt8a	chr14	+	34490445	34497724	7279	ENSDARG00000052910, ENSDARG00000078507	protein_coding, protein_coding	wingless-type MMTV integration site family, member 8a [Source:NCBI gene;Acc:30122], protein Wnt-8a ORF2 [Source:NCBI gene;Acc:553976]	LL0000032103	0	0	0	0	0	0	0	0
7.86e-80	-1.22391	0.235	0.842	1.74e-75	rod	AL844185.1-nexn-si:dkey-30h22.11	AL844185.1	chr8	-	18515040	18519121	4081	ENSDARG00000095868	protein_coding		LL0000000616	0	0	0	0.0389584	0	0	0	0
7.86e-80	-1.22391	0.235	0.842	1.74e-75	rod	AL844185.1-nexn-si:dkey-30h22.11	nexn	chr8	-	18515711	18537980	22269	ENSDARG00000057317	protein_coding	nexilin (F actin binding protein) [Source:ZFIN;Acc:ZDB-GENE-041114-92]	LL0000020233	93.8709	199.74	272.96	354.794	332.599	371.27	280.755	256.593
7.86e-80	-1.22391	0.235	0.842	1.74e-75	rod	AL844185.1-nexn-si:dkey-30h22.11	si:dkey-30h22.11	chr8	-	18505953	18517574	11621	ENSDARG00000077696	protein_coding	si:dkey-30h22.11 [Source:ZFIN;Acc:ZDB-GENE-110411-104]	LL0000027560	0.345749	0	0.335002	0.311667	0	0.161282	3.46611	0
8.87e-80	-1.23188	0.389	0.877	1.96e-75	rod	zfand5a	zfand5a	chr5	+	25680842	25694362	13520	ENSDARG00000018898	protein_coding	zinc finger, AN1-type domain 5a [Source:ZFIN;Acc:ZDB-GENE-040426-1979]	LL0000038410	126.026	235.25	295.472	417.751	409.065	547.994	167.24	231.661
2.12e-79	-1.13801	0.169	0.79	4.69e-75	rod	ank3a	ank3a	chr17	-	20701582	20897407	195825	ENSDARG00000061736	protein_coding	ankyrin 3a [Source:ZFIN;Acc:ZDB-GENE-060621-1]	LL0000000995	31.8089	191.849	164.151	115.005	160.633	166.805	38.1272	35.3205
1.5e-78	-1.11896	0.25	0.834	3.31e-74	rod	ip6k1	ip6k1	chr22	+	39054012	39083156	29144	ENSDARG00000073744	protein_coding	inositol hexakisphosphate kinase 1 [Source:ZFIN;Acc:ZDB-GENE-110317-2]	LL0000012813	79.5223	243.88	208.506	243.412	295.631	330.869	112.649	137.126
1.55e-78	1.44267	0.663	0.275	3.43e-74	rod	cacna1fa-FO082780.1	cacna1fa	chr8	-	44850710	44868020	17310	ENSDARG00000010933	protein_coding	calcium channel, voltage-dependent, L type, alpha 1F subunit a [Source:ZFIN;Acc:ZDB-GENE-091204-7]	LL0000004743	99.23	13.8092	8.91107	12.194	7.70159	7.98343	6.93222	21.8156
1.55e-78	1.44267	0.663	0.275	3.43e-74	rod	cacna1fa-FO082780.1	FO082780.1	chr8	-	44828432	44836001	7569	ENSDARG00000115528	protein_coding		LL0000010451	11.2368	5.67164	3.01502	1.63625	1.4303	1.45153	6.06569	4.15535
3.73e-78	-1.27586	0.395	0.876	8.25e-74	rod	got1	got1	chr13	+	40437550	40457421	19871	ENSDARG00000039093	protein_coding	glutamic-oxaloacetic transaminase 1, soluble [Source:ZFIN;Acc:ZDB-GENE-040426-2003]	LL0000011524	59.9875	72.7449	102.176	143.601	177.137	187.57	87.5192	200.496
3.8e-78	-0.941012	0.12	0.751	8.4e-74	rod	sema7a	sema7a	chr25	+	26844028	26867782	23754	ENSDARG00000078707	protein_coding	semaphorin 7A [Source:ZFIN;Acc:ZDB-GENE-030131-3633]	LL0000024451	36.3037	178.533	141.505	117.693	152.271	175.716	26.8623	44.67
4.66e-78	-1.32403	0.663	0.922	1.03e-73	rod	neurl1aa	neurl1aa	chr1	-	47701924	47771742	69818	ENSDARG00000069438	protein_coding	neuralized E3 ubiquitin protein ligase 1Aa [Source:ZFIN;Acc:ZDB-GENE-090311-3]	LL0000020219	221.452	318.351	379.29	450.126	497.963	634.159	154.242	153.748
7.66e-78	0.600494	0.265	0.016	1.69e-73	rod	zgc:64189	zgc:64189	chr14	-	28013626	28052551	38925	ENSDARG00000033501	protein_coding	zgc:64189 [Source:ZFIN;Acc:ZDB-GENE-040426-1397]	LL0000039191	44.9474	1.47956	0.670005	0.701252	2.09043	0.604806	0	3.11651
2.02e-77	-1.22906	0.349	0.866	4.46e-73	rod	CU467961.1	CU467961.1	chr5	-	54942189	55114917	172728	ENSDARG00000078270	lincRNA	microtubule associated serine/threonine kinase family member 4 [Source:NCBI gene;Acc:100149322]	LL0000007991	189.47	229.085	393.762	542.925	486.411	509.69	208.833	238.932
3.55e-77	-1.26909	0.38	0.896	7.86e-73	rod	si:dkey-61n16.5	si:dkey-61n16.5	chr3	-	13911950	13921173	9223	ENSDARG00000099695	protein_coding	si:dkey-61n16.5 [Source:ZFIN;Acc:ZDB-GENE-100922-235]	LL0000027797	159.909	513.16	399.993	360.249	634.501	353.811	470.524	381.253
5.29e-77	-1.15155	0.364	0.889	1.17e-72	rod	atp6ap1lb	atp6ap1lb	chr23	+	19558573	19583869	25296	ENSDARG00000090963	protein_coding	ATPase H+ transporting accessory protein 1 like b [Source:ZFIN;Acc:ZDB-GENE-050208-117]	LL0000001626	146.943	249.799	350.614	532.756	421.167	367.843	193.236	218.156
9.29e-77	-1.28572	0.259	0.825	2.05e-72	rod	macf1a	macf1a	chr19	-	35039846	35351104	311258	ENSDARG00000028533	protein_coding	microtubule actin crosslinking factor 1a [Source:ZFIN;Acc:ZDB-GENE-030131-3606]	LL0000018510	118.765	196.041	229.544	359.859	411.705	501.021	154.242	201.534
1.88e-76	-1.0977	0.238	0.813	4.15e-72	rod	lactbl1a	lactbl1a	chr23	+	21964325	21974876	10551	ENSDARG00000089063, ENSDARG00000114144, ENSDARG00000116950	protein_coding, protein_coding, protein_coding	lactamase, beta-like 1a [Source:ZFIN;Acc:ZDB-GENE-030131-7625], lactamase, beta-like 1a [Source:ZFIN;Acc:ZDB-GENE-030131-7625], lactamase, beta-like 1a [Source:ZFIN;Acc:ZDB-GENE-030131-7625]	LL0000013501	105.281	206.152	235.239	322.225	172.406	351.916	125.646	110.117
6.29e-76	1.53272	0.807	0.622	1.39e-71	rod	ccdc47	ccdc47	chr3	-	31705454	31716157	10703	ENSDARG00000054362	protein_coding	coiled-coil domain containing 47 [Source:NCBI gene;Acc:447812]	LL0000005079	411.441	140.065	86.7656	78.696	82.077	73.0202	97.051	128.816
7.72e-76	-1.14369	0.268	0.841	1.71e-71	rod	pde5aa	pde5aa	chr1	-	14256716	14283599	26883	ENSDARG00000056806	protein_coding	phosphodiesterase 5A, cGMP-specific, a [Source:ZFIN;Acc:ZDB-GENE-100414-2]	LL0000021502	168.38	364.464	452.119	463.333	541.752	566.219	233.962	134.01
1.87e-75	-1.09807	0.193	0.809	4.14e-71	rod	sall1a	sall1a	chr7	+	37359004	37392172	33168	ENSDARG00000074319, ENSDARG00000111696	protein_coding, protein_coding	spalt-like transcription factor 1a [Source:ZFIN;Acc:ZDB-GENE-020228-2], spalt-like transcription factor 1a [Source:ZFIN;Acc:ZDB-GENE-020228-2]	LL0000024170	76.0648	306.022	262.776	219.57	243.81	223.375	82.3201	84.1458
2.28e-75	-1.30193	0.262	0.821	5.05e-71	rod	slc25a25a	slc25a25a	chr8	-	2606067	2616326	10259	ENSDARG00000010572	protein_coding	solute carrier family 25 member 25a [Source:NCBI gene;Acc:406541]	LL0000028602	93.0065	343.997	282.005	304.071	363.515	481.627	146.443	83.107
2.87e-75	-0.810596	0.988	0.994	6.36e-71	rod	laptm4b	laptm4b	chr19	-	32864577	32888758	24181	ENSDARG00000035870, ENSDARG00000110893	protein_coding, protein_coding	lysosomal protein transmembrane 4 beta [Source:ZFIN;Acc:ZDB-GENE-030616-616], lysosomal protein transmembrane 4 beta [Source:ZFIN;Acc:ZDB-GENE-030616-616]	LL0000013530	1648.01	2204.54	2090.95	2535.22	2679.93	3387.76	1772.05	1790.95
3.35e-75	1.07219	0.985	0.928	7.4e-71	rod	map1ab	map1ab	chr25	-	19356427	19433244	76817	ENSDARG00000022045, ENSDARG00000115928	protein_coding, protein_coding	microtubule-associated protein 1Ab [Source:ZFIN;Acc:ZDB-GENE-100426-3], microtubule-associated protein 1Ab [Source:ZFIN;Acc:ZDB-GENE-100426-3]	LL0000018576	2638.24	493.186	788.596	1590.13	507.425	1362.63	759.944	557.855
4.88e-75	-1.08737	0.16	0.777	1.08e-70	rod	arl4d	arl4d	chr12	+	27243059	27245757	2698	ENSDARG00000045074, ENSDARG00000114046	protein_coding, protein_coding	ADP-ribosylation factor-like 4D [Source:ZFIN;Acc:ZDB-GENE-030131-2293], ADP-ribosylation factor-like 4D [Source:ZFIN;Acc:ZDB-GENE-030131-2293]	LL0000001363	54.6284	246.346	181.839	228.218	192.1	282.807	102.25	111.156
9.34e-75	1.00878	0.404	0.07	2.07e-70	rod	si:ch211-226m16.2	si:ch211-226m16.2	chr23	-	33337728	33350990	13262	ENSDARG00000036785	protein_coding	si:ch211-226m16.2 [Source:ZFIN;Acc:ZDB-GENE-030131-2302]	LL0000025681	98.3656	2.46593	3.81903	3.66209	7.15148	6.7335	3.46611	0
9.66e-75	-1.18972	0.37	0.879	2.14e-70	rod	si:ch73-141c7.1	si:ch73-141c7.1	chr3	-	18023975	18030938	6963	ENSDARG00000009040	protein_coding	si:ch73-141c7.1 [Source:NCBI gene;Acc:393762]	LL0000026233	168.034	688.488	406.559	406.025	499.833	450.742	197.568	149.593
1.49e-74	-1.19675	0.178	0.775	3.3e-70	rod	CABZ01080568.1	CABZ01080568.1	chr25	-	34661794	34671121	9327	ENSDARG00000051762	protein_coding		LL0000004519	94.3895	136.612	155.91	382.104	451.753	472.353	415.933	243.088
2.37e-74	1.52237	0.837	0.572	5.24e-70	rod	dyrk4	dyrk4	chr25	-	16783584	16849005	65421	ENSDARG00000070734	protein_coding	dual-specificity tyrosine-(Y)-phosphorylation regulated kinase 4 [Source:ZFIN;Acc:ZDB-GENE-091015-3]	LL0000009323	421.468	46.6061	56.6824	80.9946	124.326	119.066	145.577	76.8739
2.66e-74	-0.926156	0.774	0.962	5.89e-70	rod	cox6c	cox6c	chr6	+	52235441	52241529	6088	ENSDARG00000038577	protein_coding	cytochrome c oxidase subunit 6C [Source:ZFIN;Acc:ZDB-GENE-040724-95]	LL0000006114	709.823	1472.41	1273.08	1151.1	1439.98	1330.85	950.58	960.924
3.45e-74	-0.978298	0.178	0.791	7.63e-70	rod	ptpdc1b	ptpdc1b	chr23	+	4373040	4390318	17278	ENSDARG00000058873	protein_coding	protein tyrosine phosphatase domain containing 1b [Source:ZFIN;Acc:ZDB-GENE-090312-138]	LL0000022868	58.7773	368.163	183.782	208.973	143.03	222.891	63.2565	71.6797
3.07e-73	0.709755	0.277	0.023	6.79e-69	rod	chek1	chek1	chr21	+	22558187	22565175	6988	ENSDARG00000104765	protein_coding	checkpoint kinase 1 [Source:ZFIN;Acc:ZDB-GENE-040426-896]	LL0000005581	74.8547	5.67164	0.402003	1.05188	3.63075	1.04833	9.5318	8.3107
7.11e-73	-1.17803	0.361	0.867	1.57e-68	rod	opn6a	opn6a	chr11	-	44858979	44876005	17026	ENSDARG00000102430	protein_coding	opsin 6, group member a [Source:ZFIN;Acc:ZDB-GENE-061201-30]	LL0000020907	168.898	284.568	399.189	470.774	575.419	504.247	182.837	157.903
8.52e-73	-0.848531	0.84	0.966	1.88e-68	rod	atp5fa1	atp5fa1	chr21	+	5080775	5092540	11765	ENSDARG00000010149	protein_coding	ATP synthase F1 subunit alpha [Source:ZFIN;Acc:ZDB-GENE-060201-1]	LL0000001607	638.599	1063.31	974.254	988.57	1404	1218.89	768.61	813.409
1.01e-72	-0.924398	0.202	0.796	2.24e-68	rod	si:ch211-22d5.2	si:ch211-22d5.2	chr21	-	20721323	20739255	17932	ENSDARG00000079031	protein_coding	si:ch211-22d5.2 [Source:ZFIN;Acc:ZDB-GENE-091204-283]	LL0000025706	53.9369	307.008	198.053	224.517	152.712	174.023	45.0594	57.136
1.02e-72	-1.14918	0.5	0.894	2.26e-68	rod	CABZ01089777.1-CABZ01092745.1-LOC100331665	CABZ01089777.1	chr13	+	52061034	52069970	8936	ENSDARG00000100613	protein_coding		LL0000004628	0	0	0	0.0389584	0	0.0403204	0	0
1.02e-72	-1.14918	0.5	0.894	2.26e-68	rod	CABZ01089777.1-CABZ01092745.1-LOC100331665	CABZ01092745.1	chr13	+	52071971	52107214	35243	ENSDARG00000109481	protein_coding		LL0000004642	0	0.493186	1.00501	1.05188	1.10023	1.29025	0	0
1.02e-72	-1.14918	0.5	0.894	2.26e-68	rod	CABZ01089777.1-CABZ01092745.1-LOC100331665	LOC100331665	chr13	+	52060952	52079695	18743	NA	NA	NA	LL0000014124	14.3486	28.6048	29.8152	23.6478	19.254	12.7412	6.06569	13.5049
2.14e-72	-0.927328	0.117	0.721	4.73e-68	rod	syt14a	syt14a	chr13	-	31833916	31913225	79309	ENSDARG00000010934	protein_coding	synaptotagmin XIVa [Source:ZFIN;Acc:ZDB-GENE-090313-200]	LL0000029780	48.4049	88.5269	121.338	146.523	140.719	195.876	80.587	49.8642
9.64e-72	-1.03249	0.16	0.769	2.13e-67	rod	snx8b	snx8b	chr1	+	11873000	11900425	27425	ENSDARG00000078057	protein_coding	sorting nexin 8b [Source:ZFIN;Acc:ZDB-GENE-090313-317]	LL0000029126	17.1146	37.4821	68.0055	72.0731	35.0973	41.1671	150.776	105.961
1.04e-71	-0.845143	0.94	0.977	2.3e-67	rod	chchd10	chchd10	chr21	+	15704556	15709003	4447	ENSDARG00000010717, ENSDARG00000111874	protein_coding, protein_coding	coiled-coil-helix-coiled-coil-helix domain containing 10 [Source:ZFIN;Acc:ZDB-GENE-040426-1753], coiled-coil-helix-coiled-coil-helix domain containing 10 [Source:ZFIN;Acc:ZDB-GENE-040426-1753]	LL0000005560	1164.31	2321.18	2164.45	2185.68	2326.54	1872.2	1016.44	990.012
1.17e-71	-0.891073	0.858	0.941	2.6e-67	rod	vamp2	vamp2	chr10	-	22834423	22845837	11414	ENSDARG00000056877	protein_coding	vesicle-associated membrane protein 2 [Source:ZFIN;Acc:ZDB-GENE-030131-8225]	LL0000031790	734.89	1062.08	1117.43	1364.29	1321.15	1362.55	514.717	445.661
1.46e-71	-1.04559	0.307	0.853	3.23e-67	rod	kcnv2b	kcnv2b	chr5	-	9078197	9104146	25949	ENSDARG00000062906, ENSDARG00000113755, ENSDARG00000110270	protein_coding, protein_coding, protein_coding	potassium channel, subfamily V, member 2b [Source:NCBI gene;Acc:567780], potassium channel, subfamily V, member 2b [Source:NCBI gene;Acc:567780], potassium channel, subfamily V, member 2b [Source:NCBI gene;Acc:567780]	LL0000013207	114.27	514.886	317.984	354.093	161.073	313.894	156.841	111.156
1.58e-71	-1.01272	0.491	0.909	3.49e-67	rod	AL590145.1-nsfa	AL590145.1	chr3	-	34767541	34775983	8442	ENSDARG00000095967	processed_transcript		LL0000000562	0	0	0.201001	0.0389584	0	0	0	0
1.58e-71	-1.01272	0.491	0.909	3.49e-67	rod	AL590145.1-nsfa	nsfa	chr3	-	34766989	34801041	34052	ENSDARG00000007654	protein_coding	N-ethylmaleimide-sensitive factor a [Source:ZFIN;Acc:ZDB-GENE-030616-37]	LL0000020650	98.3656	243.141	227.065	220.855	316.205	238.293	240.028	202.573
1.64e-71	0.934566	0.386	0.061	3.63e-67	rod	si:ch211-195b15.8	si:ch211-195b15.8	chr3	+	32403758	32407192	3434	ENSDARG00000094836	protein_coding	si:ch211-195b15.8 [Source:ZFIN;Acc:ZDB-GENE-131127-627]	LL0000025391	105.108	5.67164	3.48403	2.92188	6.38132	2.29826	78.854	38.437
2.86e-71	-1.16076	0.271	0.827	6.34e-67	rod	si:dkeyp-72e1.9	si:dkeyp-72e1.9	chr3	+	36496306	36587012	90706	ENSDARG00000103743	protein_coding	si:dkeyp-72e1.9 [Source:ZFIN;Acc:ZDB-GENE-120215-89]	LL0000028241	110.121	136.119	268.538	449.97	218.615	292.928	249.56	203.612
2.92e-71	-1.23212	0.404	0.876	6.47e-67	rod	ankrd33aa	ankrd33aa	chr23	-	27861150	27875263	14113	ENSDARG00000055638	protein_coding	ankyrin repeat domain 33Aa [Source:ZFIN;Acc:ZDB-GENE-080520-2]	LL0000001033	189.298	577.027	355.371	492.746	816.919	780.723	207.1	210.884
3.31e-71	-1.05115	0.295	0.839	7.33e-67	rod	si:dkey-191g9.5	si:dkey-191g9.5	chr13	-	21701443	21739531	38088	ENSDARG00000056080	protein_coding	si:dkey-191g9.5 [Source:ZFIN;Acc:ZDB-GENE-090313-217]	LL0000026962	110.467	440.168	334.667	399.713	251.182	371.552	96.1845	116.35
5.41e-71	-1.2081	0.578	0.924	1.2e-66	rod	tmem237a	tmem237a	chr9	+	13714379	13728937	14558	ENSDARG00000041735	protein_coding	transmembrane protein 237a [Source:NCBI gene;Acc:557237]	LL0000030574	463.649	2649.15	1393.95	834.45	593.573	738.831	432.397	627.457
1.16e-70	-1.0473	0.247	0.816	2.56e-66	rod	gabra6a	gabra6a	chr14	+	22152060	22168786	16726	ENSDARG00000075058	protein_coding	gamma-aminobutyric acid (GABA) A receptor, alpha 6a [Source:ZFIN;Acc:ZDB-GENE-040426-1692]	LL0000011065	95.081	107.515	191.889	259.541	221.696	303.169	69.3222	63.3691
1.17e-70	-1.03474	0.187	0.788	2.59e-66	rod	si:ch211-221f10.2	si:ch211-221f10.2	chr14	+	23518110	23592876	74766	ENSDARG00000116724, ENSDARG00000110041	protein_coding, protein_coding	si:ch211-221f10.2 [Source:ZFIN;Acc:ZDB-GENE-140106-124], si:ch211-221f10.2 [Source:ZFIN;Acc:ZDB-GENE-140106-124]	LL0000025635	61.3705	131.187	168.64	223.933	247.441	283.654	67.5891	71.6797
1.44e-70	-1.07948	0.217	0.811	3.18e-66	rod	thrab-XLOC-005257	thrab	chr12	-	21792481	22039464	246983	ENSDARG00000052654	protein_coding	thyroid hormone receptor alpha b [Source:ZFIN;Acc:ZDB-GENE-060613-1]	LL0000030285	96.6369	97.8974	145.793	213.96	309.824	408.849	337.079	278.408
1.44e-70	-1.07948	0.217	0.811	3.18e-66	rod	thrab-XLOC-005257	XLOC-005257	NA	NA	NA	NA	NA	NA	NA	NA	NA	NA	NA	NA	NA	NA	NA	NA	NA
1.49e-70	-0.996873	0.241	0.834	3.3e-66	rod	zgc:153441	zgc:153441	chr19	-	42418133	42426378	8245	ENSDARG00000054797	protein_coding	zgc:153441 [Source:ZFIN;Acc:ZDB-GENE-060825-39]	LL0000038733	73.2988	241.168	258.22	238.971	235.339	212.488	109.182	251.399
1.51e-70	-1.03004	0.25	0.822	3.33e-66	rod	BX323889.1-fryl	BX323889.1	chr20	+	23254477	23268687	14210	ENSDARG00000081192	snRNA		LL0000002682	0.691498	4.19208	2.27802	1.44146	0.990205	3.9514	10.3983	4.15535
1.51e-70	-1.03004	0.25	0.822	3.33e-66	rod	BX323889.1-fryl	fryl	chr20	+	23291902	23422345	130443	ENSDARG00000040001	protein_coding	furry homolog, like [Source:ZFIN;Acc:ZDB-GENE-040914-58]	LL0000010881	84.8814	170.642	191.688	255.1	212.014	323.531	149.043	153.748
1.69e-70	-0.87971	0.834	0.965	3.73e-66	rod	atp5meb	atp5meb	chr5	-	9070382	9073433	3051	ENSDARG00000068940, ENSDARG00000117205	protein_coding, protein_coding	ATP synthase membrane subunit eb [Source:NCBI gene;Acc:767750], ATP synthase membrane subunit eb [Source:NCBI gene;Acc:767750]	LL0000001616	780.529	1546.63	1379.88	1263.07	1430.52	1327.79	968.777	939.109
1.82e-70	-1.09621	0.136	0.741	4.03e-66	rod	camk2n1a	camk2n1a	chr2	-	44943396	44946094	2698	ENSDARG00000025855	protein_coding	calcium/calmodulin-dependent protein kinase II inhibitor 1a [Source:ZFIN;Acc:ZDB-GENE-050522-319]	LL0000004845	35.4393	96.6644	125.894	130.433	103.311	131.203	180.238	774.972
2.58e-70	-1.19219	0.241	0.804	5.72e-66	rod	slc7a3a	slc7a3a	chr21	+	30501983	30537411	35428	ENSDARG00000020645	protein_coding	solute carrier family 7 member 3a [Source:ZFIN;Acc:ZDB-GENE-041114-206]	LL0000028861	92.8336	63.1278	192.76	344.276	354.053	384.656	119.581	157.903
4.51e-70	-1.27384	0.343	0.868	9.99e-66	rod	hexb	hexb	chr5	-	34600369	34616639	16270	ENSDARG00000034368	protein_coding	hexosaminidase B (beta polypeptide) [Source:ZFIN;Acc:ZDB-GENE-030131-2333]	LL0000012071	158.526	560.259	347.465	215.051	704.256	801.972	186.303	147.515
6.75e-70	-2.21336	0.997	0.997	1.49e-65	rod	arr3a	arr3a	chr10	+	26800213	26811397	11184	ENSDARG00000056511, ENSDARG00000114648	protein_coding, protein_coding	arrestin 3a, retinal (X-arrestin) [Source:ZFIN;Acc:ZDB-GENE-040718-102], arrestin 3a, retinal (X-arrestin) [Source:ZFIN;Acc:ZDB-GENE-040718-102]	LL0000001410	2645.67	805.373	1017.47	11473.9	17763.6	13153.7	3345.66	3511.27
7.94e-70	-0.862864	0.093	0.68	1.76e-65	rod	MSTRG.14516	MSTRG.14516	chr25	+	26869207	26871270	2063	NA	NA	NA	NA	NA	NA	NA	NA	NA	NA	NA	NA
1.44e-69	0.849894	0.416	0.077	3.18e-65	rod	skia	skia	chr8	-	17395793	17516448	120655	ENSDARG00000042151	protein_coding	v-ski avian sarcoma viral oncogene homolog a [Source:ZFIN;Acc:ZDB-GENE-990715-9]	LL0000028454	135.015	4.68527	2.27802	5.3373	8.03166	7.05607	100.517	95.573
3.53e-69	-0.82995	0.114	0.705	7.81e-65	rod	glsb	glsb	chr9	-	41272955	41351426	78471	ENSDARG00000040705	protein_coding	glutaminase b [Source:ZFIN;Acc:ZDB-GENE-030616-550]	LL0000011401	31.1174	73.7313	97.6197	138.809	100.231	159.628	75.3879	39.4758
1.73e-68	-1.0021	0.428	0.907	3.83e-64	rod	pgk1	pgk1	chr21	+	37445871	37463555	17684	ENSDARG00000054191	protein_coding	phosphoglycerate kinase 1 [Source:ZFIN;Acc:ZDB-GENE-040426-2711]	LL0000021659	119.456	383.945	291.519	248.827	305.313	258.252	413.333	437.35
2.07e-68	0.9864	0.443	0.098	4.59e-64	rod	auts2a-si:dkey-33o22.1	auts2a	chr10	-	27182704	27741809	559105	ENSDARG00000056427	protein_coding	activator of transcription and developmental regulator AUTS2 a [Source:ZFIN;Acc:ZDB-GENE-030616-571]	LL0000001691	58.2587	16.2751	3.08202	2.61021	0.660136	1.16929	26.8623	17.6602
2.07e-68	0.9864	0.443	0.098	4.59e-64	rod	auts2a-si:dkey-33o22.1	si:dkey-33o22.1	chr10	-	27738239	27741809	3570	ENSDARG00000087639	protein_coding	si:dkey-33o22.1 [Source:ZFIN;Acc:ZDB-GENE-091204-221]	LL0000027608	0	0	0	0	0	0	0	0
4e-68	-0.799543	0.117	0.708	8.84e-64	rod	fbxl16	fbxl16	chr3	-	28628300	28665327	37027	ENSDARG00000060915	protein_coding	F-box and leucine-rich repeat protein 16 [Source:ZFIN;Acc:ZDB-GENE-120215-180]	LL0000010182	43.7373	72.7449	118.658	127.978	131.367	158.459	121.314	101.806
5.51e-68	-0.975468	0.455	0.891	1.22e-63	rod	tpd52l1	tpd52l1	chr20	-	39691793	39736054	44261	ENSDARG00000042548	protein_coding	tpd52 like 1 [Source:ZFIN;Acc:ZDB-GENE-050522-121]	LL0000030863	144.523	406.878	339.425	321.602	336.229	349.699	271.223	322.039
8.06e-68	-0.990936	0.864	0.967	1.78e-63	rod	cox7c	cox7c	chr5	-	47726197	47727819	1622	ENSDARG00000104537	protein_coding	cytochrome c oxidase subunit 7C [Source:ZFIN;Acc:ZDB-GENE-030131-8062]	LL0000006120	785.023	1724.92	1248.42	1287.85	1725.71	1614.27	1009.5	921.448
1.81e-67	-0.838683	0.133	0.727	4e-63	rod	camk2d1	camk2d1	chr7	+	57725708	57880602	154894	ENSDARG00000043010	protein_coding	calcium/calmodulin-dependent protein kinase (CaM kinase) II delta 1 [Source:NCBI gene;Acc:445208]	LL0000004840	34.0563	47.0993	88.3737	124.94	97.2601	118.905	12.9979	34.2816
2.05e-67	-0.880709	0.214	0.789	4.54e-63	rod	uckl1a	uckl1a	chr8	+	23009662	23029903	20241	ENSDARG00000001686	protein_coding	uridine-cytidine kinase 1-like 1a [Source:ZFIN;Acc:ZDB-GENE-040724-238]	LL0000031548	60.679	182.232	168.238	214.427	163.934	230.471	60.6569	64.4079
2.29e-67	1.09444	0.916	0.843	5.08e-63	rod	faimb	faimb	chr6	-	16399776	16406218	6442	ENSDARG00000020814	protein_coding	Fas apoptotic inhibitory molecule b [Source:ZFIN;Acc:ZDB-GENE-040718-91]	LL0000009954	954.959	319.338	329.977	393.441	375.398	432.194	185.437	201.534
2.39e-67	-0.954264	0.148	0.739	5.3e-63	rod	si:ch211-147k10.5-XLOC-024867	si:ch211-147k10.5	chr25	+	30074916	30115961	41045	ENSDARG00000029431	protein_coding	si:ch211-147k10.5 [Source:ZFIN;Acc:ZDB-GENE-120411-9]	LL0000025118	19.5348	88.0337	77.2516	77.6831	95.1697	86.4066	18.1971	20.7767
2.39e-67	-0.954264	0.148	0.739	5.3e-63	rod	si:ch211-147k10.5-XLOC-024867	XLOC-024867	NA	NA	NA	NA	NA	NA	NA	NA	NA	NA	NA	NA	NA	NA	NA	NA	NA
2.61e-67	-0.849421	0.145	0.72	5.77e-63	rod	lnx2a	lnx2a	chr24	-	21646264	21674999	28735	ENSDARG00000029177, ENSDARG00000112805	protein_coding, protein_coding	ligand of numb-protein X 2a [Source:ZFIN;Acc:ZDB-GENE-060228-2], ligand of numb-protein X 2a [Source:ZFIN;Acc:ZDB-GENE-060228-2]	LL0000013755	38.8968	111.707	122.879	149.561	122.125	185.796	78.854	90.3788
3.74e-67	-0.943758	0.211	0.776	8.27e-63	rod	rnf34b	rnf34b	chr10	+	41765616	41818808	53192	ENSDARG00000054036	protein_coding	ring finger protein 34b [Source:ZFIN;Acc:ZDB-GENE-071004-31]	LL0000023823	61.1976	173.848	155.642	201.298	228.187	250.067	125.646	157.903
4.08e-67	-0.89964	0.181	0.754	9.04e-63	rod	samsn1b	samsn1b	chr10	+	38396151	38428095	31944	ENSDARG00000078647	protein_coding	SAM domain, SH3 domain and nuclear localisation signals 1b [Source:ZFIN;Acc:ZDB-GENE-041010-135]	LL0000024194	56.53	142.038	180.767	171.612	229.507	289.46	129.113	61.2914
9.11e-67	-0.90922	0.169	0.764	2.02e-62	rod	CU459145.1-gdpd4a	CU459145.1	chr18	+	3307765	3328963	21198	ENSDARG00000117660	lincRNA		LL0000007927	4.14899	20.4672	12.4621	11.3759	11.2223	9.23337	1.73305	3.11651
9.11e-67	-0.90922	0.169	0.764	2.02e-62	rod	CU459145.1-gdpd4a	gdpd4a	chr18	+	3332999	3364903	31904	ENSDARG00000102447	protein_coding	glycerophosphodiester phosphodiesterase domain containing 4a [Source:ZFIN;Acc:ZDB-GENE-091204-436]	LL0000011249	51.8624	260.895	177.618	131.563	200.021	160.878	112.649	74.7963
1.02e-66	-1.05001	0.627	0.922	2.27e-62	rod	sgip1a	sgip1a	chr6	-	30709926	30839763	129837	ENSDARG00000097897, ENSDARG00000115135	protein_coding, protein_coding	SH3GL interacting endocytic adaptor 1a [Source:ZFIN;Acc:ZDB-GENE-131121-25], SH3GL interacting endocytic adaptor 1a [Source:ZFIN;Acc:ZDB-GENE-131121-25]	LL0000024589	345.403	372.355	510.611	745.625	799.095	949.666	494.787	501.758
1.09e-66	-1.02787	0.78	0.905	2.4e-62	rod	arl3l1	arl3l1	chr21	+	33172526	33187913	15387	ENSDARG00000111106	protein_coding	ADP ribosylation factor like GTPase 3, like 1 [Source:ZFIN;Acc:ZDB-GENE-040426-1649]	LL0000001357	514.993	562.972	709.602	1032.9	1129.93	1391.7	294.619	302.302
1.52e-66	-0.935571	0.066	0.642	3.36e-62	rod	lactbl1b	lactbl1b	chr11	-	28127183	28166801	39618	ENSDARG00000070467	protein_coding	lactamase, beta-like 1b [Source:ZFIN;Acc:ZDB-GENE-061207-53]	LL0000013502	17.8061	10.6035	43.1483	79.7479	127.736	161.846	220.098	256.593
1.54e-66	1.13561	0.548	0.184	3.4e-62	rod	rcl1	rcl1	chr5	-	1833654	1871190	37536	ENSDARG00000038312	protein_coding	RNA terminal phosphate cyclase-like 1 [Source:NCBI gene;Acc:445388]	LL0000023351	176.159	27.1252	17.4871	14.1809	15.5132	12.4993	16.464	17.6602
1.72e-66	-1.60043	0.187	0.735	3.81e-62	rod	tkta	tkta	chr11	+	36989696	37035869	46173	ENSDARG00000029689	protein_coding	transketolase a [Source:ZFIN;Acc:ZDB-GENE-130530-578]	LL0000030351	60.3332	408.851	175.541	199.311	595.333	297.202	589.238	559.933
2.63e-66	-1.18327	0.536	0.869	5.81e-62	rod	si:ch1073-303d10.1	si:ch1073-303d10.1	chr10	+	375042	382616	7574	ENSDARG00000103006	protein_coding	si:ch1073-303d10.1 [Source:ZFIN;Acc:ZDB-GENE-141216-327]	LL0000024818	226.639	285.308	419.356	650.839	638.352	763.305	154.242	184.913
3.26e-66	-0.942756	0.196	0.775	7.21e-62	rod	slc20a1b	slc20a1b	chr10	+	17713022	17728168	15146	ENSDARG00000010641	protein_coding	solute carrier family 20 member 1b [Source:NCBI gene;Acc:321541]	LL0000028552	65.8652	152.148	157.451	218.985	125.316	244.019	85.7862	87.2623
3.84e-66	1.58601	0.831	0.682	8.51e-62	rod	mknk2a	mknk2a	chr2	+	23006775	23024952	18177	ENSDARG00000011373	protein_coding	MAPK interacting serine/threonine kinase 2a [Source:ZFIN;Acc:ZDB-GENE-030131-6099]	LL0000019352	886.155	127.982	106.799	137.835	205.853	135.356	603.969	365.671
5.32e-66	-1.09914	0.416	0.865	1.18e-61	rod	dck-slc4a4b	dck	chr21	+	5974589	5991042	16453	ENSDARG00000044807	protein_coding	deoxycytidine kinase [Source:ZFIN;Acc:ZDB-GENE-041024-3]	LL0000008715	1.90162	0	0.335002	0.116875	0	0.161282	19.9301	0
5.32e-66	-1.09914	0.416	0.865	1.18e-61	rod	dck-slc4a4b	slc4a4b	chr21	+	5993080	6107536	114456	ENSDARG00000044808	protein_coding	solute carrier family 4 member 4b [Source:ZFIN;Acc:ZDB-GENE-091030-1]	LL0000028804	190.681	391.836	420.897	467.189	432.609	509.932	153.375	151.67
7.7e-66	-0.88509	0.792	0.945	1.7e-61	rod	atp5mea	atp5mea	chr21	-	20377752	20381481	3729	ENSDARG00000078113	protein_coding	ATP synthase membrane subunit ea [Source:ZFIN;Acc:ZDB-GENE-070928-12]	LL0000001615	575.499	1013.5	944.506	1016.04	1191	1067.36	692.355	663.817
7.76e-66	-0.835285	0.967	0.961	1.72e-61	rod	FO904901.1	FO904901.1	chr15	+	12030367	12054746	24379	ENSDARG00000106745	protein_coding	uncharacterized LOC110437892 [Source:NCBI gene;Acc:110437892]	LL0000010547	1054.02	2597.12	1861.14	1743.97	1920.67	1634.71	626.499	780.167
8.14e-66	-0.931591	0.241	0.797	1.8e-61	rod	synm	synm	chr18	-	20856942	20869327	12385	ENSDARG00000062350, ENSDARG00000114029, ENSDARG00000113948	protein_coding, protein_coding, protein_coding	synemin, intermediate filament protein [Source:ZFIN;Acc:ZDB-GENE-050419-81], synemin, intermediate filament protein [Source:ZFIN;Acc:ZDB-GENE-050419-81], synemin, intermediate filament protein [Source:ZFIN;Acc:ZDB-GENE-050419-81]	LL0000029762	77.4478	177.054	201.47	251.282	215.535	285.186	68.4556	112.194
1.18e-65	-1.0272	0.395	0.868	2.62e-61	rod	ppm1e	ppm1e	chr10	+	32683048	32795986	112938	ENSDARG00000026499	protein_coding	protein phosphatase, Mg2+/Mn2+ dependent, 1E [Source:ZFIN;Acc:ZDB-GENE-070326-2]	LL0000022397	175.813	298.131	272.424	379.806	430.959	444.411	244.361	302.302
2.63e-65	-0.874058	0.84	0.933	5.81e-61	rod	guk1b	guk1b	chr8	-	18230948	18239498	8550	ENSDARG00000005776	protein_coding	guanylate kinase 1b [Source:ZFIN;Acc:ZDB-GENE-020916-1]	LL0000011877	523.637	782.686	821.694	950.313	1143.25	1238.44	365.674	313.729
3.21e-65	-1.01101	0.31	0.841	7.1e-61	rod	amph	amph	chr2	-	31891226	31937032	45806	ENSDARG00000007663	protein_coding	amphiphysin [Source:ZFIN;Acc:ZDB-GENE-040426-1711]	LL0000000959	130.52	143.764	223.246	306.837	307.624	403.849	156.841	157.903
6.39e-65	-0.772734	0.12	0.702	1.41e-60	rod	fscn2a	fscn2a	chr3	+	57233466	57260978	27512	ENSDARG00000059574	protein_coding	fascin actin-bundling protein 2a, retinal [Source:ZFIN;Acc:ZDB-GENE-110901-1]	LL0000010886	43.0458	85.8143	106.665	156.574	133.568	128.058	47.659	67.5244
6.55e-65	-1.08771	0.367	0.839	1.45e-60	rod	cnksr1	cnksr1	chr17	-	26988197	27048640	60443	ENSDARG00000032932, ENSDARG00000109531	protein_coding, protein_coding	connector enhancer of kinase suppressor of Ras 1 [Source:ZFIN;Acc:ZDB-GENE-040426-1802], connector enhancer of kinase suppressor of Ras 1 [Source:ZFIN;Acc:ZDB-GENE-040426-1802]	LL0000005893	198.114	368.656	455.067	524.887	405.654	437.516	125.646	104.923
9.96e-65	-0.935215	0.226	0.786	2.2e-60	rod	mt-atp6	mt-atp6	chrM	+	9052	10519	1467	ENSDARG00000063911	protein_coding	ATP synthase 6 [Source:NCBI gene;Acc:140519]	LL0000001622	13081.1	28333.5	48324.4	37830	26786	28785.2	16931.9	18431
1.29e-64	-0.982599	0.392	0.88	2.86e-60	rod	pygmb	pygmb	chr7	+	22823889	22852189	28300	ENSDARG00000013317	protein_coding	phosphorylase, glycogen, muscle b [Source:ZFIN;Acc:ZDB-GENE-040426-1206]	LL0000022976	155.76	288.267	302.775	306.72	305.203	397.277	271.223	248.282
1.46e-64	-0.897665	0.133	0.691	3.23e-60	rod	slc25a25b	slc25a25b	chr5	+	31779204	31810021	30817	ENSDARG00000035468, ENSDARG00000116184	protein_coding, protein_coding	solute carrier family 25 member 25b [Source:NCBI gene;Acc:569227], solute carrier family 25 member 25b [Source:NCBI gene;Acc:569227]	LL0000028603	33.7105	257.196	145.19	113.291	225.987	163.459	59.7904	46.7477
1.55e-64	-0.84808	0.178	0.769	3.44e-60	rod	grk3	grk3	chr10	+	44055614	44202439	146825	ENSDARG00000104094	protein_coding	G protein-coupled receptor kinase 3 [Source:ZFIN;Acc:ZDB-GENE-030616-382]	LL0000011752	58.4316	153.627	154.034	182.325	176.697	178.781	69.3222	103.884
3.9e-64	-1.12623	0.265	0.778	8.62e-60	rod	FQ311924.2-smtnb	FQ311924.2	chr5	-	69319978	69351280	31302	ENSDARG00000117525	lincRNA		LL0000010824	0.518624	0.739779	1.20601	3.07772	4.51093	2.25794	0	0
3.9e-64	-1.12623	0.265	0.778	8.62e-60	rod	FQ311924.2-smtnb	smtnb	chr5	-	69289944	69316206	26262	ENSDARG00000059442	protein_coding	smoothelin b [Source:ZFIN;Acc:ZDB-GENE-070912-2]	LL0000029015	78.8308	21.9468	145.994	271.657	223.566	280.065	90.1188	93.4953
4.84e-64	1.32744	0.509	0.154	1.07e-59	rod	FP017274.1	FP017274.1	chr17	+	27400703	27401354	651	ENSDARG00000097369	lincRNA		LL0000010678	244.445	37.9753	21.7082	9.4669	19.254	8.66888	100.517	24.9321
5.37e-64	-1.06463	0.494	0.907	1.19e-59	rod	hlfa	hlfa	chr3	-	11585298	11624694	39396	ENSDARG00000074752	protein_coding	HLF transcription factor, PAR bZIP family member a [Source:ZFIN;Acc:ZDB-GENE-061013-159]	LL0000012152	217.649	230.811	235.976	508.758	551.874	596.984	696.688	638.885
5.97e-64	-0.969293	0.37	0.851	1.32e-59	rod	pgd	pgd	chr23	-	29381441	29394505	13064	ENSDARG00000015343, ENSDARG00000117150	protein_coding, protein_coding	phosphogluconate dehydrogenase [Source:ZFIN;Acc:ZDB-GENE-040426-2807], phosphogluconate dehydrogenase [Source:ZFIN;Acc:ZDB-GENE-040426-2807]	LL0000021655	134.324	133.407	299.023	341.081	393.441	365.504	136.911	162.059
1.61e-63	-1.17065	0.59	0.915	3.57e-59	rod	sat1a.2	sat1a.2	chr5	+	4366431	4374375	7944	ENSDARG00000095908	protein_coding	spermidine/spermine N1-acetyltransferase 1a, duplicate 2 [Source:NCBI gene;Acc:431716]	LL0000024217	298.9	862.829	725.012	1137.62	891.624	689.519	407.268	580.71
1.99e-63	-0.759306	0.858	0.978	4.4e-59	rod	CR786578.1-mterf3-rad21b-uqcrb	CR786578.1	chr19	-	44049647	44062584	12937	ENSDARG00000096277	processed_transcript		LL0000006909	0	0	0	0	0	0	0	0
1.99e-63	-0.759306	0.858	0.978	4.4e-59	rod	CR786578.1-mterf3-rad21b-uqcrb	mterf3	chr19	-	44058557	44067617	9060	ENSDARG00000003207	protein_coding	mitochondrial transcription termination factor 3 [Source:ZFIN;Acc:ZDB-GENE-040718-359]	LL0000019687	6.22348	6.16482	3.48403	4.71397	3.96082	3.9514	0	9.34953
1.99e-63	-0.759306	0.858	0.978	4.4e-59	rod	CR786578.1-mterf3-rad21b-uqcrb	rad21b	chr19	-	44067618	44091405	23787	ENSDARG00000035655	protein_coding	RAD21 cohesin complex component b [Source:ZFIN;Acc:ZDB-GENE-060503-223]	LL0000023124	0	0	0	0	0	0.0806408	0	0
1.99e-63	-0.759306	0.858	0.978	4.4e-59	rod	CR786578.1-mterf3-rad21b-uqcrb	uqcrb	chr19	-	44049500	44055026	5526	ENSDARG00000011146	protein_coding	ubiquinol-cytochrome c reductase binding protein [Source:ZFIN;Acc:ZDB-GENE-050522-542]	LL0000031663	221.971	343.997	283.814	289.812	406.094	315.668	318.015	282.564
2.57e-63	0.663282	0.262	0.026	5.69e-59	rod	tead3b	tead3b	chr6	+	54576518	54676890	100372	ENSDARG00000063649	protein_coding	TEA domain family member 3 b [Source:ZFIN;Acc:ZDB-GENE-080103-3]	LL0000030128	49.0964	1.23296	2.14402	1.28563	1.10023	1.89506	3.46611	2.07767
2.97e-63	-0.956074	0.289	0.831	6.57e-59	rod	hk1	hk1	chr13	-	22972888	23007813	34925	ENSDARG00000039452, ENSDARG00000110447, ENSDARG00000112051	protein_coding, protein_coding, protein_coding	hexokinase 1 [Source:ZFIN;Acc:ZDB-GENE-040426-2848], hexokinase 1 [Source:ZFIN;Acc:ZDB-GENE-040426-2848], hexokinase 1 [Source:ZFIN;Acc:ZDB-GENE-040426-2848]	LL0000012148	96.1182	287.281	184.72	208.077	282.098	271.195	279.888	287.758
4.29e-63	0.784129	0.331	0.05	9.49e-59	rod	hs2st1b	hs2st1b	chr6	-	26062761	26225814	163053	ENSDARG00000062008	protein_coding	heparan sulfate 2-O-sulfotransferase 1b [Source:ZFIN;Acc:ZDB-GENE-100304-1]	LL0000012322	76.5834	8.38416	3.88603	3.38938	1.4303	2.5805	31.195	56.0972
5.06e-63	-1.16232	0.41	0.852	1.12e-58	rod	pcloa	pcloa	chr4	+	11375894	11450040	74146	ENSDARG00000063299	protein_coding	piccolo presynaptic cytomatrix protein a [Source:ZFIN;Acc:ZDB-GENE-030131-8115]	LL0000021432	196.213	274.951	352.423	481.721	724.94	790.763	147.31	180.758
8.08e-63	0.971307	0.377	0.074	1.79e-58	rod	SHKBP1	SHKBP1	chr18	+	48953800	48979456	25656	ENSDARG00000105050	protein_coding	SH3KBP1 binding protein 1 [Source:NCBI gene;Acc:562395]	LL0000024685	180.135	9.37053	6.16405	6.38918	5.72118	5.04005	14.731	7.27186
8.45e-63	-0.980631	0.651	0.923	1.87e-58	rod	tuba1c	tuba1c	chr23	-	35690657	35694461	3804	ENSDARG00000055216	protein_coding	tubulin, alpha 1c [Source:ZFIN;Acc:ZDB-GENE-061114-1]	LL0000031348	223.008	505.516	530.577	556.716	420.177	534.527	510.384	520.457
9.36e-63	1.27134	0.892	0.81	2.07e-58	rod	arl13a	arl13a	chr14	-	41293110	41308561	15451	ENSDARG00000052575	protein_coding	ADP-ribosylation factor-like 13A [Source:ZFIN;Acc:ZDB-GENE-040426-1790]	LL0000001347	875.437	170.149	280.933	316.109	269.446	380.06	218.365	260.748
9.51e-63	0.726975	0.274	0.03	2.11e-58	rod	zgc:112334	zgc:112334	chr22	+	81799	89987	8188	ENSDARG00000102924	protein_coding	zgc:112334 [Source:ZFIN;Acc:ZDB-GENE-050809-120]	LL0000038552	5.70486	0	0.268002	0.0389584	0	0	0	0
9.78e-63	-0.958347	0.367	0.869	2.16e-58	rod	nnt	nnt	chr21	-	19763546	19828423	64877	ENSDARG00000023536	protein_coding	nicotinamide nucleotide transhydrogenase [Source:ZFIN;Acc:ZDB-GENE-040426-2592]	LL0000020440	145.215	454.964	313.897	285.448	361.535	318.047	167.24	182.835
1.14e-62	-0.918854	0.38	0.851	2.53e-58	rod	ric8a	ric8a	chr25	+	10458990	10483226	24236	ENSDARG00000007247	protein_coding	RIC8 guanine nucleotide exchange factor A [Source:NCBI gene;Acc:449546]	LL0000023678	104.243	237.716	273.161	302.746	291.12	290.549	168.106	151.67
1.29e-62	-1.42656	0.488	0.883	2.85e-58	rod	si:ch73-28h20.1	si:ch73-28h20.1	chr13	+	28903959	28914437	10478	NA	NA	NA	LL0000026421	305.642	5135.79	808.696	653.138	159.093	457.193	343.145	341.777
2.59e-62	-1.12483	0.298	0.814	5.74e-58	rod	dusp5	dusp5	chr22	-	29911326	29922872	11546	ENSDARG00000019307, ENSDARG00000110831	protein_coding, protein_coding	dual specificity phosphatase 5 [Source:ZFIN;Acc:ZDB-GENE-010625-1], dual specificity phosphatase 5 [Source:ZFIN;Acc:ZDB-GENE-010625-1]	LL0000009290	105.799	260.156	339.894	336.25	409.285	304.58	156.841	212.962
3.22e-62	-0.807081	0.133	0.695	7.12e-58	rod	rasa3	rasa3	chr1	-	355736	411366	55630	ENSDARG00000063371	protein_coding	RAS p21 protein activator 3 [Source:ZFIN;Acc:ZDB-GENE-090313-21]	LL0000023211	38.3781	165.957	122.209	106.395	130.487	98.5833	72.7883	93.4953
4.97e-62	-0.797308	0.099	0.649	1.1e-57	rod	strbp	strbp	chr10	-	9823203	10018794	195591	ENSDARG00000021455	protein_coding	spermatid perinuclear RNA binding protein [Source:ZFIN;Acc:ZDB-GENE-030729-18]	LL0000029594	33.8834	73.4847	97.0837	124.122	91.3189	111.163	126.513	82.0681
7.71e-62	0.968149	0.398	0.087	1.71e-57	rod	hunk	hunk	chr10	-	33612821	33622096	9275	ENSDARG00000091317	protein_coding	hormonally up-regulated Neu-associated kinase [Source:ZFIN;Acc:ZDB-GENE-050309-240]	LL0000012431	136.744	12.3296	9.71507	7.44106	7.15148	5.72549	2.59958	11.4272
1.57e-61	-1.07632	0.569	0.882	3.47e-57	rod	slc38a5a	slc38a5a	chr8	+	25610010	25625833	15823	ENSDARG00000009901	protein_coding	solute carrier family 38 member 5a [Source:ZFIN;Acc:ZDB-GENE-081105-92]	LL0000028739	271.932	457.923	403.343	550.366	742.323	779.433	130.846	163.097
2.13e-61	-0.713035	0.09	0.629	4.71e-57	rod	cplx4b	cplx4b	chr5	-	66347006	66351700	4694	ENSDARG00000059486	protein_coding	complexin 4b [Source:ZFIN;Acc:ZDB-GENE-070705-157]	LL0000006148	37.6866	130.941	145.257	144.068	147.32	141.645	75.3879	34.2816
3.06e-61	-1.08397	0.367	0.867	6.78e-57	rod	mgarp-si:ch211-235e9.8	mgarp	chr1	-	13997809	14015104	17295	NA	NA	NA	LL0000032314	4.49474	5.42504	14.6731	10.6356	16.3934	14.2734	15.5975	0
3.06e-61	-1.08397	0.367	0.867	6.78e-57	rod	mgarp-si:ch211-235e9.8	si:ch211-235e9.8	chr1	-	13997809	46113404	32115595	NA	NA	NA	LL0000025735	0	0	0	0	0	0	0	0
3.06e-61	-1.08397	0.367	0.867	6.78e-57	rod	mgarp-si:ch211-235e9.8	si:ch211-235e9.8	chr1	-	13997809	46113404	32115595	NA	NA	NA	LL0000040061	0	0	0	0	0	0	0	0
3.06e-61	-1.08397	0.367	0.867	6.78e-57	rod	mgarp-si:ch211-235e9.8	si:ch211-235e9.8	chr1	-	13997809	46113404	32115595	NA	NA	NA	LL0000040169	0	0.493186	0	0.467501	0	0.161282	0	0
3.06e-61	-1.08397	0.367	0.867	6.78e-57	rod	mgarp-si:ch211-235e9.8	si:ch211-235e9.8	chr14	-	13997809	46113404	32115595	NA	NA	NA	LL0000025735	0	0	0	0	0	0	0	0
3.06e-61	-1.08397	0.367	0.867	6.78e-57	rod	mgarp-si:ch211-235e9.8	si:ch211-235e9.8	chr14	-	13997809	46113404	32115595	NA	NA	NA	LL0000040061	0	0	0	0	0	0	0	0
3.06e-61	-1.08397	0.367	0.867	6.78e-57	rod	mgarp-si:ch211-235e9.8	si:ch211-235e9.8	chr14	-	13997809	46113404	32115595	NA	NA	NA	LL0000040169	0	0.493186	0	0.467501	0	0.161282	0	0
4.09e-61	-0.818557	0.822	0.957	9.04e-57	rod	uqcrq	uqcrq	chr14	-	38875078	38878419	3341	ENSDARG00000029064, ENSDARG00000116372	protein_coding, protein_coding	ubiquinol-cytochrome c reductase, complex III subunit VII [Source:ZFIN;Acc:ZDB-GENE-040718-199], ubiquinol-cytochrome c reductase, complex III subunit VII [Source:ZFIN;Acc:ZDB-GENE-040718-199]	LL0000031669	575.326	1211.02	962.663	942.287	1286.61	1108.53	707.086	834.186
5.3e-61	-1.07162	0.31	0.827	1.17e-56	rod	ndrg1b	ndrg1b	chr16	+	31468291	31517227	48936	ENSDARG00000010420	protein_coding	N-myc downstream regulated 1b [Source:ZFIN;Acc:ZDB-GENE-040426-1648]	LL0000020099	152.302	240.428	492.186	381.909	250.082	357.077	180.238	158.942
5.7e-61	-0.760781	0.105	0.662	1.26e-56	rod	CABZ01044731.1	CABZ01044731.1	chr2	-	48747117	48816909	69792	ENSDARG00000084045	rRNA		LL0000004132	38.551	39.7015	90.4507	132.069	142.81	160.959	22.5297	36.3593
6.96e-61	-0.831521	0.199	0.742	1.54e-56	rod	fam210ab	fam210ab	chr16	+	30604375	30613668	9293	ENSDARG00000040186	protein_coding	family with sequence similarity 210 member Ab [Source:NCBI gene;Acc:503762]	LL0000010061	51.5166	125.516	184.318	185.364	125.316	200.191	43.3264	72.7186
1.08e-60	0.992101	0.922	0.894	2.39e-56	rod	tegt	tegt	chr11	-	160665	168157	7492	ENSDARG00000077934	protein_coding	testis enhanced gene transcript (BAX inhibitor 1) [Source:ZFIN;Acc:ZDB-GENE-030826-10]	LL0000030142	810.954	433.264	330.044	362.158	314.885	362.924	330.147	248.282
1.42e-60	-0.79264	0.78	0.946	3.14e-56	rod	uqcr10	uqcr10	chr21	+	5882300	5885723	3423	ENSDARG00000104517	protein_coding	ubiquinol-cytochrome c reductase, complex III subunit X [Source:ZFIN;Acc:ZDB-GENE-170406-3]	LL0000031662	496.669	1061.34	841.191	822.295	1112.33	924.788	634.298	645.118
2.04e-60	-0.908927	0.202	0.75	4.51e-56	rod	sort1b	sort1b	chr8	-	25041579	25074523	32944	ENSDARG00000056252	protein_coding	sortilin 1b [Source:ZFIN;Acc:ZDB-GENE-030131-7447]	LL0000029162	71.3972	119.104	135.609	164.21	277.257	285.952	86.6527	63.3691
2.14e-60	-0.75012	0.886	0.983	4.74e-56	rod	cox8a	cox8a	chr21	+	28496194	28500704	4510	ENSDARG00000095273	protein_coding	cytochrome c oxidase subunit 8A [Source:ZFIN;Acc:ZDB-GENE-030131-9136]	LL0000006121	469.009	818.689	618.08	676.513	840.134	687.301	664.626	653.428
2.51e-60	-0.939112	0.31	0.827	5.56e-56	rod	frya	frya	chr15	+	31778022	31910235	132213	ENSDARG00000013921	protein_coding	furry homolog a (Drosophila) [Source:ZFIN;Acc:ZDB-GENE-060510-4]	LL0000010879	112.887	199.494	177.484	222.998	325.007	353.368	189.769	183.874
4.26e-60	-2.0529	0.87	0.962	9.42e-56	rod	gngt2a	gngt2a	chr3	+	23092762	23096141	3379	ENSDARG00000010680, ENSDARG00000110351	protein_coding, protein_coding	guanine nucleotide binding protein (G protein), gamma transducing activity polypeptide 2a [Source:ZFIN;Acc:ZDB-GENE-030131-7595], guanine nucleotide binding protein (G protein), gamma transducing activity polypeptide 2a [Source:ZFIN;Acc:ZDB-GENE-030131-7595]	LL0000011479	1191.45	482.336	1533.51	2319.04	16533.4	4670.59	1833.57	1458.53
4.88e-60	-0.910803	0.735	0.946	1.08e-55	rod	zgc:73226	zgc:73226	chr5	-	6349385	6377928	28543	ENSDARG00000023759	protein_coding	zgc:73226 [Source:NCBI gene;Acc:402792]	LL0000039220	438.928	531.408	461.834	742.431	692.593	934.143	639.497	723.03
5.37e-60	-1.01472	0.389	0.847	1.19e-55	rod	map2	map2	chr9	+	38883388	38993366	109978	ENSDARG00000055052	protein_coding	microtubule-associated protein 2 [Source:ZFIN;Acc:ZDB-GENE-041010-118]	LL0000018584	150.055	284.075	375.337	415.881	321.266	367.278	127.379	163.097
5.55e-60	-0.735138	0.967	0.99	1.23e-55	rod	atp5mc3b	atp5mc3b	chr6	-	10830844	10835922	5078	ENSDARG00000009447	protein_coding	ATP synthase membrane subunit c locus 3b [Source:ZFIN;Acc:ZDB-GENE-020814-1]	LL0000001613	1200.44	2379.38	1987.23	1570.45	2151.16	1504.43	1622.14	1670.45
7.79e-60	3.35815	0.479	0.152	1.72e-55	rod	CR385053.3	CR385053.3	chr20	-	24435671	24445225	9554	ENSDARG00000114158	protein_coding	uncharacterized LOC108180207 [Source:NCBI gene;Acc:108180207]	LL0000006445	1118.84	26.3854	11.2561	10.6356	12.5426	10.2011	90.9853	79.9904
1.34e-59	-0.927362	0.295	0.822	2.96e-55	rod	arhgef37-ppargc1b	arhgef37	chr14	+	24840669	24878411	37742	ENSDARG00000002463, ENSDARG00000115787	protein_coding, protein_coding	Rho guanine nucleotide exchange factor (GEF) 37 [Source:ZFIN;Acc:ZDB-GENE-100514-3], Rho guanine nucleotide exchange factor (GEF) 37 [Source:ZFIN;Acc:ZDB-GENE-100514-3]	LL0000001319	8.47085	6.9046	6.43205	7.71377	8.47175	6.08838	1.73305	2.07767
1.34e-59	-0.927362	0.295	0.822	2.96e-55	rod	arhgef37-ppargc1b	ppargc1b	chr14	+	24934736	25001621	66885	ENSDARG00000101569	protein_coding	peroxisome proliferator-activated receptor gamma, coactivator 1 beta [Source:ZFIN;Acc:ZDB-GENE-030616-43]	LL0000022355	74.5089	164.724	184.586	233.088	250.962	301.153	184.57	198.418
2.33e-59	-0.700149	0.922	0.983	5.16e-55	rod	atp5l	atp5l	chr5	+	30699260	30701891	2631	ENSDARG00000011841	protein_coding	ATP synthase, H+ transporting, mitochondrial F0 complex, subunit g [Source:ZFIN;Acc:ZDB-GENE-030131-5177]	LL0000001610	1184.88	1966.83	1568.08	1607.66	2270.43	1812.84	1326.65	1394.12
2.79e-59	-1.28697	0.19	0.71	6.17e-55	rod	si:ch211-207d6.2	si:ch211-207d6.2	chr2	+	29795278	29896572	101294	ENSDARG00000031658	protein_coding	si:ch211-207d6.2 [Source:ZFIN;Acc:ZDB-GENE-070912-185]	LL0000025499	107.874	378.027	340.028	664.28	183.408	176.724	132.579	178.68
3.98e-59	-0.898479	0.19	0.737	8.8e-55	rod	mast2	mast2	chr6	-	33661533	33871055	209522	ENSDARG00000074311, ENSDARG00000109372	protein_coding, protein_coding	microtubule associated serine/threonine kinase 2 [Source:ZFIN;Acc:ZDB-GENE-050309-150], microtubule associated serine/threonine kinase 2 [Source:ZFIN;Acc:ZDB-GENE-050309-150]	LL0000018696	69.8413	147.216	144.051	202.272	107.602	150.193	333.613	480.981
6.1e-59	-1.01507	0.253	0.787	1.35e-54	rod	si:dkeyp-57d7.4	si:dkeyp-57d7.4	chr1	+	9229967	9232075	2108	ENSDARG00000101597	protein_coding	si:dkeyp-57d7.4 [Source:ZFIN;Acc:ZDB-GENE-141216-425]	LL0000028215	86.0915	113.679	159.662	249.762	431.949	343.651	123.913	89.34
6.5e-59	-0.877785	0.202	0.763	1.44e-54	rod	vgf	vgf	chr7	+	26224211	26230166	5955	ENSDARG00000105529	protein_coding	VGF nerve growth factor inducible [Source:ZFIN;Acc:ZDB-GENE-121009-2]	LL0000031843	60.679	125.269	198.455	232.153	239.96	218.415	85.7862	89.34
8.5e-59	-0.966938	0.298	0.815	1.88e-54	rod	mir22a	mir22a	chr15	-	24906118	24922368	16250	NA	NA	NA	LL0000019219	110.64	270.019	257.014	331.03	202.992	416.953	128.246	130.893
1.09e-58	-0.827377	0.181	0.723	2.41e-54	rod	usp32	usp32	chr15	-	23816945	23908779	91834	ENSDARG00000061895	protein_coding	ubiquitin specific peptidase 32 [Source:ZFIN;Acc:ZDB-GENE-100210-5]	LL0000031716	47.8862	120.091	104.655	143.484	172.736	239.503	60.6569	45.7088
1.32e-58	-0.684334	0.907	0.974	2.91e-54	rod	atp5mf	atp5mf	chr3	-	40296785	40301467	4682	ENSDARG00000037867	protein_coding	ATP synthase membrane subunit f [Source:ZFIN;Acc:ZDB-GENE-050309-87]	LL0000001617	897.392	1493.37	1220.95	1225.2	1664.42	1362.83	1117.82	1091.82
1.46e-58	-0.949319	0.494	0.889	3.23e-54	rod	appa	appa	chr1	-	617620	656851	39231	ENSDARG00000104279	protein_coding	amyloid beta (A4) precursor protein a [Source:ZFIN;Acc:ZDB-GENE-000616-13]	LL0000001201	179.444	301.83	324.751	389.506	471.227	581.823	268.623	215.039
2.03e-58	-0.820243	0.232	0.769	4.5e-54	rod	BX248501.1	BX248501.1	chr11	+	6205969	6226549	20580	ENSDARG00000074519	processed_transcript		LL0000002435	65.1737	200.233	187.4	186.455	173.616	210.956	50.2586	45.7088
3.9e-58	-0.735286	0.136	0.691	8.62e-54	rod	elovl8a	elovl8a	chr2	+	27403300	27409706	6406	ENSDARG00000068551	protein_coding	ELOVL fatty acid elongase 8a [Source:ZFIN;Acc:ZDB-GENE-060929-240]	LL0000009591	41.6628	117.132	161.27	123.264	131.917	137.694	41.5933	36.3593
8.04e-58	1.1463	0.533	0.202	1.78e-53	rod	thsd1-vps36	thsd1	chr10	+	24677544	24686838	9294	ENSDARG00000075273, ENSDARG00000112294	protein_coding, protein_coding	thrombospondin, type I, domain containing 1 [Source:ZFIN;Acc:ZDB-GENE-100105-3], thrombospondin, type I, domain containing 1 [Source:ZFIN;Acc:ZDB-GENE-100105-3]	LL0000030290	0	0	0	0	0	0	0	0
8.04e-58	1.1463	0.533	0.202	1.78e-53	rod	thsd1-vps36	vps36	chr10	+	24643079	24680425	37346	ENSDARG00000057021	protein_coding	vacuolar protein sorting 36 homolog [Source:NCBI gene;Acc:335810]	LL0000031892	200.88	26.1389	14.5391	16.7132	19.6941	16.491	19.0636	25.9709
8.43e-58	0.948791	0.931	0.884	1.87e-53	rod	agpat3	agpat3	chr1	-	46834730	46875557	40827	ENSDARG00000036549	protein_coding	1-acylglycerol-3-phosphate O-acyltransferase 3 [Source:ZFIN;Acc:ZDB-GENE-040426-2765]	LL0000000471	801.446	358.793	312.892	393.792	234.679	391.067	381.272	218.156
9.02e-58	-0.878392	0.434	0.885	2e-53	rod	amd1	amd1	chr20	+	2949807	2978968	29161	ENSDARG00000043856, ENSDARG00000111778	protein_coding, protein_coding	adenosylmethionine decarboxylase 1 [Source:ZFIN;Acc:ZDB-GENE-040426-760], adenosylmethionine decarboxylase 1 [Source:ZFIN;Acc:ZDB-GENE-040426-760]	LL0000000938	150.574	269.526	260.498	249.996	403.013	407.76	298.085	238.932
1.2e-57	-0.76011	0.133	0.678	2.66e-53	rod	mical3a	mical3a	chr18	+	10784730	10924547	139817	ENSDARG00000097017, ENSDARG00000021979	protein_coding, protein_coding	microtubule associated monooxygenase, calponin and LIM domain containing 3a [Source:NCBI gene;Acc:402881],	LL0000019011	34.5749	114.912	110.685	91.1627	114.754	93.4626	103.117	84.1458
1.22e-57	-0.828233	0.148	0.692	2.7e-53	rod	atp2a3	atp2a3	chr5	+	31167588	31269354	101766	ENSDARG00000060978	protein_coding	ATPase sarcoplasmic/endoplasmic reticulum Ca2+ transporting 3 [Source:ZFIN;Acc:ZDB-GENE-060531-103]	LL0000001596	63.445	238.455	147.267	160.781	141.709	196.441	64.9895	70.6409
1.22e-57	-0.839794	1	1	2.7e-53	rod	pde6h	pde6h	chr6	-	356155	356961	806	NA	NA	NA	LL0000021510	13272.4	9685.68	20634.6	22101.2	24428.8	19880.9	8011.04	9043.08
2.46e-57	-0.858788	0.099	0.626	5.45e-53	rod	pfkpa	pfkpa	chr24	+	3963684	4004537	40853	ENSDARG00000028000	protein_coding	phosphofructokinase, platelet a [Source:ZFIN;Acc:ZDB-GENE-091112-22]	LL0000021641	25.7583	12.3296	45.8953	120.304	79.9865	142.089	196.702	272.175
2.65e-57	-0.796139	0.081	0.607	5.87e-53	rod	znf385a	znf385a	chr23	-	28180363	28294832	114469	ENSDARG00000009899	protein_coding	zinc finger protein 385A [Source:ZFIN;Acc:ZDB-GENE-090313-255]	LL0000039593	26.6227	14.7956	66.0625	110.252	161.623	196.884	32.928	28.0486
2.91e-57	-1.46829	0.422	0.846	6.45e-53	rod	kera	kera	chr4	-	16337156	16345227	8071	ENSDARG00000056938	protein_coding	keratocan [Source:NCBI gene;Acc:567017]	LL0000013265	161.811	384.438	868.661	1092.55	419.517	275.469	203.634	328.272
3.43e-57	-1.06739	0.265	0.758	7.58e-53	rod	grk1b	grk1b	chr5	-	54161362	54197248	35886	ENSDARG00000104685	protein_coding	G protein-coupled receptor kinase 1 b [Source:ZFIN;Acc:ZDB-GENE-050417-211]	LL0000011751	100.44	470.993	355.237	324.368	44.0091	215.875	77.9874	94.5342
4.34e-57	-0.946979	0.295	0.835	9.61e-53	rod	mknk2b	mknk2b	chr8	+	20438884	20452289	13405	ENSDARG00000015164	protein_coding	MAPK interacting serine/threonine kinase 2b [Source:ZFIN;Acc:ZDB-GENE-030829-2]	LL0000019353	93.3522	161.518	144.252	182.364	296.841	298.25	525.115	619.147
5.1e-57	-0.824037	0.196	0.734	1.13e-52	rod	mef2cb	mef2cb	chr5	-	48179340	48307804	128464	ENSDARG00000009418	protein_coding	myocyte enhancer factor 2cb [Source:ZFIN;Acc:ZDB-GENE-040901-7]	LL0000018853	58.2587	220.208	155.24	151.509	272.746	195.231	101.384	87.2623
5.21e-57	0.725616	0.301	0.044	1.15e-52	rod	add2	add2	chr5	-	13781968	13835556	53588	ENSDARG00000074581	protein_coding	adducin 2 (beta) [Source:ZFIN;Acc:ZDB-GENE-080718-4]	LL0000000325	70.8786	0.493186	1.13901	2.5323	2.31048	1.37089	51.1251	30.1263
5.47e-57	-0.716011	0.148	0.702	1.21e-52	rod	mt-nd6	mt-nd6	chrM	-	14714	15232	518	ENSDARG00000063922	protein_coding	NADH dehydrogenase subunit 6 [Source:NCBI gene;Acc:140536]	LL0000019673	1338.22	3441.2	3867.07	4140.89	2937.39	3478.92	1362.18	1546.83
8.5e-57	-0.85145	0.783	0.915	1.88e-52	rod	kcnb2	kcnb2	chr2	+	30144728	30177469	32741	ENSDARG00000038862	protein_coding	potassium voltage-gated channel, Shab-related subfamily, member 2 [Source:ZFIN;Acc:ZDB-GENE-070912-170]	LL0000039844	456.735	1006.59	700.088	913.224	816.479	991.438	244.361	343.855
1.57e-56	-0.881661	0.843	0.933	3.46e-52	rod	cox4i2	cox4i2	chr23	+	18944388	18951148	6760	ENSDARG00000022509	protein_coding	cytochrome c oxidase subunit 4I2 [Source:ZFIN;Acc:ZDB-GENE-040426-1775]	LL0000006105	533.145	557.053	498.015	1126.09	1408.29	1235.5	486.122	468.515
2.14e-56	0.939633	0.404	0.101	4.73e-52	rod	MSTRG.22553	MSTRG.22553	chrUn_KN149765v1	-	25753	28083	2330	NA	NA	NA	NA	NA	NA	NA	NA	NA	NA	NA	NA
2.16e-56	0.724321	0.319	0.054	4.78e-52	rod	si:dkeyp-92c9.2.1	si:dkeyp-92c9.2.1	NA	NA	NA	NA	NA	NA	NA	NA	NA	NA	NA	NA	NA	NA	NA	NA	NA
2.4e-56	-0.793273	0.283	0.786	5.31e-52	rod	got2a	got2a	chr18	-	21178721	21188768	10047	ENSDARG00000041068, ENSDARG00000114282	protein_coding, protein_coding	glutamic-oxaloacetic transaminase 2a, mitochondrial [Source:ZFIN;Acc:ZDB-GENE-040426-2703], glutamic-oxaloacetic transaminase 2a, mitochondrial [Source:ZFIN;Acc:ZDB-GENE-040426-2703]	LL0000011526	81.251	118.118	138.356	263.554	213.004	235.995	51.1251	72.7186
4.82e-56	-0.795664	0.114	0.645	1.07e-51	rod	camta1a-CR456642.1	camta1a	chr23	-	30061364	30431333	369969	ENSDARG00000077428, ENSDARG00000116922	protein_coding, protein_coding	calmodulin binding transcription activator 1a [Source:ZFIN;Acc:ZDB-GENE-090312-183], calmodulin binding transcription activator 1a [Source:ZFIN;Acc:ZDB-GENE-090312-183]	LL0000004862	43.0458	291.473	105.057	107.292	225.987	131.082	47.659	59.2137
4.82e-56	-0.795664	0.114	0.645	1.07e-51	rod	camta1a-CR456642.1	CR456642.1	chr23	-	30517199	30698715	181516	ENSDARG00000081294	rRNA		LL0000006675	0.691498	0	0	0.194792	0.330068	0.120961	11.2649	5.19418
4.91e-56	-0.724669	0.166	0.71	1.09e-51	rod	rasgrf2b-XLOC-034149	rasgrf2b	chr5	+	51443009	51586009	143000	ENSDARG00000002816, ENSDARG00000115886	protein_coding, protein_coding	Ras protein-specific guanine nucleotide-releasing factor 2b [Source:NCBI gene;Acc:553520], Ras protein-specific guanine nucleotide-releasing factor 2b [Source:NCBI gene;Acc:553520]	LL0000023224	31.636	68.7994	70.8195	72.3068	71.9549	88.3419	150.776	141.282
4.91e-56	-0.724669	0.166	0.71	1.09e-51	rod	rasgrf2b-XLOC-034149	XLOC-034149	NA	NA	NA	NA	NA	NA	NA	NA	NA	NA	NA	NA	NA	NA	NA	NA	NA
1.08e-55	-0.730326	0.151	0.681	2.39e-51	rod	impg2a	impg2a	chr9	-	30178351	30197790	19439	ENSDARG00000019782	protein_coding	interphotoreceptor matrix proteoglycan 2a [Source:ZFIN;Acc:ZDB-GENE-140106-217]	LL0000012738	46.6761	184.698	101.439	170.716	206.183	131.565	51.9916	69.6021
1.81e-55	-0.810887	0.223	0.757	4e-51	rod	jph3	jph3	chr25	+	12638954	12698836	59882	ENSDARG00000102204	protein_coding	junctophilin 3 [Source:ZFIN;Acc:ZDB-GENE-060503-415]	LL0000013039	89.7219	271.252	170.784	203.636	230.828	205.069	246.96	145.437
1.82e-55	-0.962689	0.111	0.629	4.02e-51	rod	cacna2d4a	cacna2d4a	chr4	-	20237461	20292853	55392	ENSDARG00000026855, ENSDARG00000103810	protein_coding, protein_coding	calcium channel, voltage-dependent, alpha 2/delta subunit 4a [Source:ZFIN;Acc:ZDB-GENE-041210-213], calcium channel, voltage-dependent, alpha 2/delta subunit 4a [Source:ZFIN;Acc:ZDB-GENE-041210-213]	LL0000004757	28.5243	7.1512	29.9492	88.3967	205.192	232.77	12.1314	16.6214
3.38e-55	-0.723915	0.825	0.964	7.47e-51	rod	zgc:193541	zgc:193541	chr20	+	20721232	20730631	9399	ENSDARG00000092873	protein_coding	zgc:193541 [Source:ZFIN;Acc:ZDB-GENE-081022-15]	LL0000039085	625.633	1230.75	930.235	967.532	1248.43	1047.48	942.781	903.788
3.95e-55	-0.923139	0.142	0.657	8.74e-51	rod	dgkg	dgkg	chr9	+	22375331	22626749	251418	ENSDARG00000062696	protein_coding	diacylglycerol kinase, gamma [Source:ZFIN;Acc:ZDB-GENE-081105-39]	LL0000008863	38.2053	20.2206	91.7907	144.847	108.923	229.746	21.6632	23.8932
7.73e-55	-0.847011	0.343	0.818	1.71e-50	rod	napbb	napbb	chr20	-	45637397	45661053	23656	ENSDARG00000069101	protein_coding	N-ethylmaleimide-sensitive factor attachment protein, beta b [Source:ZFIN;Acc:ZDB-GENE-070112-2132]	LL0000019984	111.677	136.612	158.657	203.519	222.796	251.236	217.498	132.971
1.22e-54	-0.709919	0.883	0.975	2.71e-50	rod	cox6a1	cox6a1	chr8	+	39760258	39765996	5738	ENSDARG00000022438	protein_coding	cytochrome c oxidase subunit 6A1 [Source:ZFIN;Acc:ZDB-GENE-030131-7715]	LL0000006110	751.313	1397.94	1079.65	1005.98	1415.11	1077.08	1033.77	928.72
1.41e-54	-0.641142	0.105	0.631	3.12e-50	rod	kcnk1a	kcnk1a	chr12	+	30705633	30715441	9808	ENSDARG00000045067	protein_coding	potassium channel, subfamily K, member 1a [Source:ZFIN;Acc:ZDB-GENE-070620-26]	LL0000013175	30.7717	152.641	105.526	88.4356	161.513	86.8098	50.2586	77.9128
1.57e-54	-0.804108	0.292	0.814	3.47e-50	rod	tfe3a	tfe3a	chr8	+	7778755	7817845	39090	ENSDARG00000098903	protein_coding	transcription factor binding to IGHM enhancer 3a [Source:ZFIN;Acc:ZDB-GENE-010919-2]	LL0000030208	96.6369	168.423	186.395	206.947	294.091	257.688	176.772	189.068
2.32e-54	0.712182	0.997	0.98	5.14e-50	rod	hsp90aa1.2	hsp90aa1.2	chr20	-	53967350	53981626	14276	ENSDARG00000024746	protein_coding	heat shock protein 90, alpha (cytosolic), class A member 1, tandem duplicate 2 [Source:ZFIN;Acc:ZDB-GENE-031001-3]	LL0000012370	3148.22	1177.73	1284.6	1770.86	2267.02	2088.51	1694.06	2530.61
2.39e-54	-0.690331	0.133	0.672	5.29e-50	rod	pptc7a	pptc7a	chr8	+	4368510	4424351	55841	ENSDARG00000011122	protein_coding	PTC7 protein phosphatase homolog a [Source:NCBI gene;Acc:492506]	LL0000022500	50.8251	109.734	112.628	122.836	78.1161	134.67	51.9916	58.1749
3.11e-54	-0.690813	0.145	0.668	6.87e-50	rod	chpfa	chpfa	chr9	-	11241425	11263368	21943	ENSDARG00000078392	protein_coding	chondroitin polymerizing factor a [Source:ZFIN;Acc:ZDB-GENE-100504-2]	LL0000005624	38.2053	151.161	104.856	89.02	122.125	106.889	41.5933	35.3205
3.34e-54	-0.817301	0.669	0.897	7.39e-50	rod	osbpl7	osbpl7	chr12	-	28772099	28795075	22976	ENSDARG00000012981, ENSDARG00000112388	protein_coding, protein_coding	oxysterol binding protein-like 7 [Source:ZFIN;Acc:ZDB-GENE-041010-212], oxysterol binding protein-like 7 [Source:ZFIN;Acc:ZDB-GENE-041010-212]	LL0000021093	344.02	508.721	548.6	582.156	599.514	680.487	200.168	219.195
3.66e-54	-0.866476	0.259	0.771	8.11e-50	rod	si:ch211-13k12.2	si:ch211-13k12.2	chr18	-	25556531	25646286	89755	ENSDARG00000038121	protein_coding	si:ch211-13k12.2 [Source:ZFIN;Acc:ZDB-GENE-061207-5]	LL0000025093	118.419	134.886	172.727	216.57	286.719	303.129	81.4535	97.6507
3.68e-54	0.938264	0.398	0.097	8.14e-50	rod	ajap1	ajap1	chr8	+	21588067	21679940	91873	ENSDARG00000038655	protein_coding	adherens junctions associated protein 1 [Source:ZFIN;Acc:ZDB-GENE-041210-353]	LL0000000520	126.89	7.39779	9.24607	19.1286	2.86059	6.37062	38.1272	50.903
5.04e-54	1.22978	0.723	0.511	1.11e-49	rod	mms19-prkar1ab	mms19	chr12	+	2804505	2850332	45827	ENSDARG00000079067	protein_coding	MMS19 homolog, cytosolic iron-sulfur assembly component [Source:NCBI gene;Acc:563643]	LL0000019421	2.59312	0	1.00501	0.272709	0	0.524165	4.33264	4.15535
5.04e-54	1.22978	0.723	0.511	1.11e-49	rod	mms19-prkar1ab	prkar1ab	chr12	+	2870658	2902860	32202	ENSDARG00000101755	protein_coding	protein kinase, cAMP-dependent, regulatory, type I, alpha (tissue specific extinguisher 1) b [Source:ZFIN;Acc:ZDB-GENE-050417-238]	LL0000022579	298.727	44.1401	42.6793	50.607	61.0626	60.0774	152.509	92.4565
5.43e-54	1.25548	0.596	0.27	1.2e-49	rod	samd7	samd7	chr2	+	37226838	37243548	16710	ENSDARG00000060354	protein_coding	sterile alpha motif domain containing 7 [Source:ZFIN;Acc:ZDB-GENE-070912-549]	LL0000024187	204.511	11.5899	3.48403	34.2055	53.4711	57.4969	51.1251	38.437
6.39e-54	-0.659275	0.096	0.604	1.41e-49	rod	MSTRG.8081	MSTRG.8081	chr19	+	1569026	1574485	5459	NA	NA	NA	NA	NA	NA	NA	NA	NA	NA	NA	NA
8.83e-54	-0.637536	0.133	0.645	1.95e-49	rod	mcf2l2	mcf2l2	chr11	-	10466592	10663122	196530	ENSDARG00000079742	protein_coding	MCF.2 cell line derived transforming sequence-like 2 [Source:ZFIN;Acc:ZDB-GENE-100812-1]	LL0000018758	37.6866	95.9247	103.047	135.731	118.274	127.412	12.1314	32.2039
1.28e-53	1.12365	0.843	0.77	2.84e-49	rod	zgc:109949	zgc:109949	chr3	+	7608962	7644424	35462	ENSDARG00000103413	protein_coding	zgc:109949 [Source:ZFIN;Acc:ZDB-GENE-050522-166]	LL0000038492	514.129	187.164	136.145	196.818	184.508	226.076	79.7205	134.01
1.57e-53	-0.848414	0.443	0.875	3.48e-49	rod	prlra	prlra	chr21	+	11075975	11135943	59968	ENSDARG00000016570	protein_coding	prolactin receptor a [Source:ZFIN;Acc:ZDB-GENE-080103-2]	LL0000022619	180.481	230.071	293.328	359.82	392.341	417.477	165.507	231.661
1.58e-53	-0.589392	0.169	0.706	3.5e-49	rod	ogdhl	ogdhl	chr13	+	29352842	29406695	53853	ENSDARG00000079249	protein_coding	oxoglutarate dehydrogenase like [Source:ZFIN;Acc:ZDB-GENE-111201-4]	LL0000020826	8.64373	36.7423	25.3932	25.4399	20.3542	28.063	34.6611	34.2816
1.72e-53	-0.868804	0.488	0.846	3.81e-49	rod	si:ch211-175f12.2	si:ch211-175f12.2	chr16	-	4010967	4031386	20419	ENSDARG00000095831	protein_coding	si:ch211-175f12.2 [Source:ZFIN;Acc:ZDB-GENE-110411-220]	LL0000025308	192.409	303.309	356.644	440.152	385.08	492.513	124.78	88.3011
2.08e-53	-0.634226	0.937	0.978	4.61e-49	rod	atp5f1e	atp5f1e	chr6	-	49893486	49902140	8654	ENSDARG00000095897	protein_coding	ATP synthase F1 subunit epsilon [Source:ZFIN;Acc:ZDB-GENE-110411-22]	LL0000001606	1363.12	2255.59	1756.95	1633.1	2204.97	1938.16	1435.84	1351.53
2.2e-53	-0.620934	0.895	0.97	4.87e-49	rod	atp5pd	atp5pd	chr3	-	48549294	48559906	10612	ENSDARG00000098355	protein_coding	ATP synthase peripheral stalk subunit d [Source:ZFIN;Acc:ZDB-GENE-040426-1658]	LL0000001619	869.559	1203.13	1118.1	1156.4	1405.87	1252.55	870.86	968.196
2.51e-53	-0.743823	0.12	0.634	5.56e-49	rod	mmrn2a	mmrn2a	chr13	-	22618978	22646155	27177	ENSDARG00000076135	protein_coding	multimerin 2a [Source:ZFIN;Acc:ZDB-GENE-080424-3]	LL0000019419	19.7077	59.4289	55.7444	89.4096	33.5569	67.2141	43.3264	68.5632
2.53e-53	-0.822458	0.226	0.771	5.59e-49	rod	crema	crema	chr2	-	43155423	43196677	41254	ENSDARG00000023217	protein_coding	cAMP responsive element modulator a [Source:ZFIN;Acc:ZDB-GENE-030131-7031]	LL0000007301	89.7219	581.959	198.455	155.055	213.774	134.025	205.367	236.855
2.88e-53	-0.601361	0.078	0.574	6.37e-49	rod	CU695117.1-CU896641.1	CU695117.1	chr5	-	52881744	52921585	39841	NA	NA	NA	LL0000008218	14.5215	25.3991	41.6743	49.7889	56.4417	69.593	15.5975	8.3107
2.88e-53	-0.601361	0.078	0.574	6.37e-49	rod	CU695117.1-CU896641.1	CU896641.1	chr5	-	52923261	52928011	4750	ENSDARG00000117643	lincRNA		LL0000008288	5.53199	23.4263	20.7032	20.8038	17.7137	28.9097	12.9979	6.23302
3.55e-53	1.37036	0.789	0.69	7.85e-49	rod	abca4b	abca4b	chr2	+	15203318	15294707	91389	ENSDARG00000062661	protein_coding	ATP-binding cassette, sub-family A (ABC1), member 4b [Source:ZFIN;Acc:ZDB-GENE-050517-4]	LL0000000032	445.325	60.1687	93.0637	138.458	104.522	169.467	62.39	70.6409
4.16e-53	-0.670609	0.901	0.976	9.2e-49	rod	cox6b2	cox6b2	chr16	-	12504929	12523272	18343	ENSDARG00000037860	protein_coding	cytochrome c oxidase subunit 6B2 [Source:ZFIN;Acc:ZDB-GENE-040426-1566]	LL0000006113	943.031	1567.59	1177.73	1325.72	1814.39	1425.16	993.04	1265.3
4.76e-53	-0.71832	0.166	0.715	1.05e-48	rod	anks1b	anks1b	chr4	-	17886291	18202291	316000	ENSDARG00000003512	protein_coding	ankyrin repeat and sterile alpha motif domain containing 1B [Source:NCBI gene;Acc:565408]	LL0000001061	55.147	162.505	125.626	128.446	124.986	125.558	52.8582	97.6507
5.29e-53	-0.826551	0.425	0.846	1.17e-48	rod	pdha1b	pdha1b	chr24	-	24273371	24282427	9056	ENSDARG00000010555, ENSDARG00000114832	protein_coding, protein_coding	pyruvate dehydrogenase E1 alpha 1 subunit b [Source:ZFIN;Acc:ZDB-GENE-040718-96], pyruvate dehydrogenase E1 alpha 1 subunit b [Source:ZFIN;Acc:ZDB-GENE-040718-96]	LL0000021528	128.792	246.84	268.203	279.254	318.296	261.276	96.1845	128.816
5.96e-53	-0.846438	0.307	0.811	1.32e-48	rod	crb2a	crb2a	chr21	-	8475821	8513192	37371	ENSDARG00000060106	protein_coding	crumbs cell polarity complex component 2a [Source:ZFIN;Acc:ZDB-GENE-060612-1]	LL0000007275	110.121	130.448	197.919	217.817	273.407	376.27	87.5192	86.2235
8.64e-53	-0.860004	0.307	0.817	1.91e-48	rod	pik3r1	pik3r1	chr5	-	54765702	54792242	26540	ENSDARG00000038524	protein_coding	phosphoinositide-3-kinase, regulatory subunit 1 (alpha) [Source:ZFIN;Acc:ZDB-GENE-030131-1280]	LL0000021803	106.491	113.186	154.302	244.425	188.029	262.889	259.958	333.467
1.01e-52	-0.96983	0.373	0.841	2.23e-48	rod	calm1b	calm1b	chr20	+	16743056	16775374	32318	ENSDARG00000034187	protein_coding	calmodulin 1b [Source:ZFIN;Acc:ZDB-GENE-030804-2]	LL0000004816	118.419	154.121	255.406	406.181	150.291	292.565	737.415	552.661
1.07e-52	-1.02876	0.413	0.819	2.36e-48	rod	opn4.1-pxdc1a-tmem53	opn4.1	chr2	+	32843133	32846601	3468	ENSDARG00000007553	protein_coding	opsin 4.1 [Source:NCBI gene;Acc:352918]	LL0000020901	76.0648	26.8786	120.936	266.008	269.556	378.286	58.9238	98.6895
1.07e-52	-1.02876	0.413	0.819	2.36e-48	rod	opn4.1-pxdc1a-tmem53	pxdc1a	chr2	+	32835679	32838908	3229	ENSDARG00000055177	protein_coding	PX domain containing 1a [Source:ZFIN;Acc:ZDB-GENE-070912-381]	LL0000022960	28.5243	11.5899	29.6812	78.7739	85.5977	89.7128	16.464	33.2428
1.07e-52	-1.02876	0.413	0.819	2.36e-48	rod	opn4.1-pxdc1a-tmem53	tmem53	chr2	+	32846602	32850650	4048	ENSDARG00000038789	protein_coding	transmembrane protein 53 [Source:NCBI gene;Acc:436910]	LL0000030628	8.47085	13.8092	5.02504	5.84376	4.51093	5.08037	19.0636	18.6991
1.15e-52	-0.67763	0.178	0.708	2.55e-48	rod	zgc:112356	zgc:112356	chr7	+	40081630	40092225	10595	NA	NA	NA	LL0000038553	129.656	193.822	227.802	242.711	345.471	269.663	156.841	94.5342
1.63e-52	-0.735622	0.244	0.777	3.6e-48	rod	cdip1	cdip1	chr3	-	46384148	46525912	141764	ENSDARG00000076118	protein_coding	cell death-inducing p53 target 1 [Source:ZFIN;Acc:ZDB-GENE-070720-18]	LL0000005344	65.6923	132.667	142.778	170.989	180.767	198.497	101.384	115.311
1.63e-52	-0.671423	0.178	0.709	3.61e-48	rod	si:dkey-85k7.7	si:dkey-85k7.7	chr7	+	21859337	21874346	15009	ENSDARG00000101135	protein_coding	si:dkey-85k7.7 [Source:ZFIN;Acc:ZDB-GENE-040128-7]	LL0000027983	58.6045	131.927	151.555	145.627	153.702	152.492	57.1908	30.1263
2.42e-52	-1.00341	0.286	0.772	5.36e-48	rod	foxo1a	foxo1a	chr15	+	3284416	3379041	94625	ENSDARG00000099555	protein_coding	forkhead box O1 a [Source:NCBI gene;Acc:768121]	LL0000010614	130.002	112.446	242.341	234.725	345.581	461.588	94.4515	118.427
3.69e-52	-0.698336	0.904	0.962	8.16e-48	rod	cox7a2a	cox7a2a	chr17	-	49983157	49995376	12219	ENSDARG00000053217	protein_coding	cytochrome c oxidase subunit 7A2a [Source:ZFIN;Acc:ZDB-GENE-050522-153]	LL0000006117	859.014	1578.93	1201.59	1205.57	1776.21	1323.15	1002.57	959.885
3.87e-52	-0.722402	0.09	0.591	8.57e-48	rod	bag3	bag3	chr13	+	25486543	25499263	12720	ENSDARG00000039486	protein_coding	BCL2 associated athanogene 3 [Source:ZFIN;Acc:ZDB-GENE-040801-40]	LL0000001773	21.9551	24.9059	53.9354	118.979	161.843	143.258	41.5933	34.2816
5.59e-52	0.760937	0.355	0.077	1.24e-47	rod	si:dkeyp-92c9.2	si:dkeyp-92c9.2	chr19	+	24593119	24604245	11126	ENSDARG00000036105	protein_coding	si:dkeyp-92c9.2 [Source:ZFIN;Acc:ZDB-GENE-060503-468]	LL0000028306	129.31	4.19208	3.61803	6.03856	6.2713	9.07208	70.1887	22.8544
6.9e-52	1.25936	0.702	0.484	1.53e-47	rod	zgc:194990	zgc:194990	chr8	-	13159593	13184989	25396	ENSDARG00000069407	protein_coding	zgc:194990 [Source:ZFIN;Acc:ZDB-GENE-081022-171]	LL0000039140	314.977	18.0013	49.0444	60.8531	92.4191	75.2378	63.2565	63.3691
8.02e-52	-0.794635	0.361	0.835	1.77e-47	rod	pole4	pole4	chr11	-	6197276	6206625	9349	ENSDARG00000013016	protein_coding	polymerase (DNA-directed), epsilon 4, accessory subunit [Source:ZFIN;Acc:ZDB-GENE-050522-309]	LL0000022257	104.416	203.932	185.189	214.739	280.778	227.286	124.78	129.855
1.1e-51	-0.654425	0.142	0.67	2.43e-47	rod	nptx2b	nptx2b	chr12	-	17885998	17897330	11332	ENSDARG00000045164	protein_coding	neuronal pentraxin IIb [Source:ZFIN;Acc:ZDB-GENE-110328-1]	LL0000020552	41.1441	15.2888	85.0236	129.225	127.076	129.711	27.7289	23.8932
1.29e-51	-0.892346	0.512	0.865	2.86e-47	rod	rp1l1a	rp1l1a	chr17	+	5768608	5822121	53513	ENSDARG00000089458	protein_coding	rp1 like 1a [Source:ZFIN;Acc:ZDB-GENE-120711-1]	LL0000023870	223.873	435.237	334.332	495.395	402.133	576.985	168.106	148.554
1.48e-51	-0.674621	0.102	0.602	3.28e-47	rod	six6b	six6b	chr20	-	20531002	20533865	2863	ENSDARG00000031316	protein_coding	SIX homeobox 6b [Source:ZFIN;Acc:ZDB-GENE-050522-308]	LL0000028446	32.8462	50.305	83.7506	122.524	138.409	138.138	92.7184	57.136
2.32e-51	-0.862802	0.169	0.656	5.14e-47	rod	jam3b	jam3b	chr21	+	24984970	25046991	62021	ENSDARG00000061794	protein_coding	junctional adhesion molecule 3b [Source:ZFIN;Acc:ZDB-GENE-030131-441]	LL0000013018	49.4421	33.7832	51.6574	244.113	187.259	148.137	70.1887	41.5535
3e-51	-0.704517	0.205	0.738	6.65e-47	rod	gpx1a	gpx1a	chr11	-	36048579	36156979	108400	ENSDARG00000018146, ENSDARG00000114736	protein_coding, protein_coding	glutathione peroxidase 1a [Source:ZFIN;Acc:ZDB-GENE-030410-1], glutathione peroxidase 1a [Source:ZFIN;Acc:ZDB-GENE-030410-1]	LL0000011670	75.719	185.191	160.332	174.767	169.325	144.71	51.9916	86.2235
4.22e-51	-0.789398	0.31	0.811	9.34e-47	rod	snx27a	snx27a	chr19	+	8612655	8653270	40615	ENSDARG00000033804	protein_coding	sorting nexin 27a [Source:ZFIN;Acc:ZDB-GENE-060503-371]	LL0000029115	126.026	275.444	252.592	246.724	226.207	279.944	123.913	121.544
4.52e-51	-0.784467	0.886	0.981	1e-46	rod	si:ch211-195b13.1	si:ch211-195b13.1	chr19	+	24872159	24889227	17068	ENSDARG00000016623	protein_coding	si:ch211-195b13.1 [Source:ZFIN;Acc:ZDB-GENE-030131-7626]	LL0000025388	692.19	1451.45	966.817	951.754	1136.75	1050.27	1746.05	2395.56
4.56e-51	-0.753208	0.244	0.762	1.01e-46	rod	MFN1	MFN1	chr2	-	5321891	5356957	35066	ENSDARG00000011884	protein_coding	mitofusin 1a [Source:NCBI gene;Acc:100329462]	LL0000018930	65.8652	125.269	166.831	185.52	150.291	190.756	43.3264	74.7963
6.75e-51	-0.637433	0.904	0.95	1.49e-46	rod	unc119b	unc119b	chr21	-	39121453	39177572	56119	ENSDARG00000044362	protein_coding	unc-119 homolog b (C. elegans) [Source:ZFIN;Acc:ZDB-GENE-050201-2]	LL0000031618	777.244	886.255	988.324	1272.65	1377.48	1328.68	586.639	639.924
1.26e-50	-0.715074	0.187	0.694	2.78e-46	rod	fam110b	fam110b	chr2	-	22208404	22286828	78424	ENSDARG00000088073	protein_coding	family with sequence similarity 110 member B [Source:NCBI gene;Acc:573995]	LL0000009962	42.1814	81.6223	86.9666	151.86	95.1697	161.886	60.6569	62.3302
2.68e-50	1.01805	0.524	0.22	5.92e-46	rod	unm-sa1261	unm	NA	NA	NA	NA	NA	NA	NA	NA	NA	NA	NA	NA	NA	NA	NA	NA	NA
2.68e-50	1.01805	0.524	0.22	5.92e-46	rod	unm-sa1261	sa1261	NA	NA	NA	NA	NA	NA	NA	NA	NA	NA	NA	NA	NA	NA	NA	NA	NA
2.69e-50	1.05011	0.849	0.81	5.96e-46	rod	camk1db	camk1db	chr25	-	7987920	8030425	42505	ENSDARG00000017446	protein_coding	calcium/calmodulin-dependent protein kinase 1Db [Source:ZFIN;Acc:ZDB-GENE-070112-1872]	LL0000004834	632.202	212.07	218.221	209.44	249.202	174.345	415.066	260.748
2.98e-50	-0.610322	0.087	0.573	6.61e-46	rod	si:dkey-187e18.1	si:dkey-187e18.1	chr25	+	11110346	11308601	198255	NA	NA	NA	LL0000026935	26.2769	35.5094	77.1176	94.63	96.1599	118.985	15.5975	36.3593
3.26e-50	-0.818692	0.343	0.838	7.2e-46	rod	gabrb3	gabrb3	chr6	+	38381937	38513578	131641	ENSDARG00000023771, ENSDARG00000114822	protein_coding, protein_coding	gamma-aminobutyric acid type A receptor beta3 subunit [Source:ZFIN;Acc:ZDB-GENE-101102-2], gamma-aminobutyric acid type A receptor beta3 subunit [Source:ZFIN;Acc:ZDB-GENE-101102-2]	LL0000011070	118.938	71.7585	145.458	219.492	174.606	270.671	340.545	405.146
3.51e-50	-0.768202	0.196	0.709	7.76e-46	rod	cdr2a	cdr2a	chr3	-	58424722	58455289	30567	ENSDARG00000035952	protein_coding	cerebellar degeneration-related protein 2a [Source:ZFIN;Acc:ZDB-GENE-101203-5]	LL0000005394	72.9531	283.089	188.874	195.026	69.3143	98.8656	59.7904	62.3302
4.47e-50	1.24444	0.617	0.334	9.89e-46	rod	clgn	clgn	chr1	-	40572757	40608559	35802	ENSDARG00000009315	protein_coding	calmegin [Source:ZFIN;Acc:ZDB-GENE-060929-708]	LL0000005796	174.258	19.974	23.3162	22.7517	26.7355	27.9823	37.2607	61.2914
5e-50	-0.753704	0.241	0.747	1.11e-45	rod	hipk3b	hipk3b	chr18	+	27904468	28001434	96966	ENSDARG00000062082	protein_coding	homeodomain interacting protein kinase 3b [Source:ZFIN;Acc:ZDB-GENE-030131-82]	LL0000012124	85.7458	179.52	186.663	180.962	169.765	251.962	101.384	100.767
5.46e-50	-0.746724	0.084	0.566	1.21e-45	rod	nfia	nfia	chr22	-	16835699	17053602	217903	ENSDARG00000062420	protein_coding	nuclear factor I/A [Source:ZFIN;Acc:ZDB-GENE-050208-501]	LL0000020254	27.3142	135.38	133.733	117.654	70.4146	48.4248	134.312	45.7088
6.76e-50	1.17109	0.563	0.261	1.5e-45	rod	zgc:112294	zgc:112294	chr5	+	11407504	11414648	7144	ENSDARG00000010602	protein_coding	zgc:112294 [Source:NCBI gene;Acc:553704]	LL0000038550	192.755	37.2355	23.8522	32.1797	36.0875	16.2088	32.928	34.2816
8.26e-50	-0.709689	0.148	0.642	1.83e-45	rod	rbms1b	rbms1b	chr9	+	51605326	51775744	170418	ENSDARG00000103823	protein_coding	RNA binding motif, single stranded interacting protein 1b [Source:ZFIN;Acc:ZDB-GENE-100812-3]	LL0000023310	40.7984	126.009	97.9547	105.811	114.534	143.137	46.7925	14.5437
1.67e-49	-0.769832	0.599	0.907	3.69e-45	rod	mdh2	mdh2	chr10	+	33382858	33394568	11710	ENSDARG00000043371	protein_coding	malate dehydrogenase 2, NAD (mitochondrial) [Source:ZFIN;Acc:ZDB-GENE-040426-2143]	LL0000018804	244.099	308.241	389.206	423.517	598.744	433.323	352.677	426.962
1.96e-49	-0.898183	0.437	0.831	4.33e-45	rod	frmpd1	frmpd1	chr1	-	21882298	21934165	51867	NA	NA	NA	LL0000010868	154.204	261.389	280.397	336.951	311.914	543.841	128.246	74.7963
1.97e-49	-0.645071	0.172	0.681	4.35e-45	rod	stk40	stk40	chr16	-	36035086	36075011	39925	ENSDARG00000098135	protein_coding	serine/threonine kinase 40 [Source:ZFIN;Acc:ZDB-GENE-030131-4831]	LL0000029567	49.615	80.8825	108.072	148.393	130.487	145.839	111.782	134.01
2.45e-49	1.21115	0.795	0.723	5.43e-45	rod	msi1	msi1	chr8	+	39607393	39647520	40127	ENSDARG00000010710	protein_coding	musashi RNA-binding protein 1 [Source:ZFIN;Acc:ZDB-GENE-050320-86]	LL0000019639	337.797	148.202	131.656	125.29	103.311	116.486	62.39	85.1846
3.63e-49	-0.649732	0.114	0.612	8.03e-45	rod	rnf145a	rnf145a	chr14	+	34966265	35012162	45897	ENSDARG00000002609	protein_coding	ring finger protein 145a [Source:ZFIN;Acc:ZDB-GENE-111012-3]	LL0000023775	34.5749	58.9357	75.3756	73.7093	81.3068	115.921	139.511	104.923
4.12e-49	1.1545	0.596	0.298	9.11e-45	rod	dglucy-slc24a4a	dglucy	chr17	-	38738840	38783068	44228	ENSDARG00000005179	protein_coding	D-glutamate cyclase [Source:ZFIN;Acc:ZDB-GENE-070725-6]	LL0000008869	39.7611	14.0558	9.58107	10.5188	11.2223	9.91881	16.464	17.6602
4.12e-49	1.1545	0.596	0.298	9.11e-45	rod	dglucy-slc24a4a	slc24a4a	chr17	-	38783069	38887715	104646	ENSDARG00000015425	protein_coding	solute carrier family 24 member 4a [Source:ZFIN;Acc:ZDB-GENE-050417-291]	LL0000028578	77.6207	1.97274	0.469003	0.74021	1.4303	1.08865	103.983	36.3593
4.47e-49	-0.663242	0.16	0.659	9.89e-45	rod	bicd2	bicd2	chr11	+	37049105	37093704	44599	ENSDARG00000075571	protein_coding	bicaudal D homolog 2 (Drosophila) [Source:ZFIN;Acc:ZDB-GENE-120717-1]	LL0000039762	51.5166	81.1291	110.35	125.836	82.187	125.316	32.0615	35.3205
6.85e-49	-0.600172	0.087	0.56	1.52e-44	rod	si:dkey-206f10.1	si:dkey-206f10.1	chr20	+	43602810	43644531	41721	ENSDARG00000032838	protein_coding	si:dkey-206f10.1 [Source:ZFIN;Acc:ZDB-GENE-041014-154]	LL0000027077	25.7583	36.9889	78.3906	74.4885	45.2193	105.115	13.8644	16.6214
8.06e-49	-0.691905	0.271	0.779	1.78e-44	rod	rnf11b	rnf11b	chr8	-	16421211	16464454	43243	ENSDARG00000040635	protein_coding	ring finger protein 11b [Source:ZFIN;Acc:ZDB-GENE-050913-69]	LL0000023759	84.017	147.709	157.719	179.988	176.476	208.981	152.509	152.709
9.81e-49	-0.93859	0.25	0.698	2.17e-44	rod	zgc:66433	zgc:66433	chr14	+	20918666	21001756	83090	ENSDARG00000071697	protein_coding	zgc:66433 [Source:ZFIN;Acc:ZDB-GENE-030131-9832]	LL0000039206	78.1393	93.9519	33.3662	309.681	311.254	336.756	64.123	73.7574
1.61e-48	-0.641871	0.127	0.611	3.55e-44	rod	ca7	ca7	chr7	+	44802353	44813763	11410	ENSDARG00000045139, ENSDARG00000113549	protein_coding, protein_coding	carbonic anhydrase VII [Source:ZFIN;Acc:ZDB-GENE-040426-1786], carbonic anhydrase VII [Source:ZFIN;Acc:ZDB-GENE-040426-1786]	LL0000003953	32.8462	48.0856	55.4094	130.199	97.4801	108.623	34.6611	32.2039
1.68e-48	-0.629938	0.816	0.958	3.72e-44	rod	atp5pf	atp5pf	chr1	-	610082	614638	4556	ENSDARG00000014313	protein_coding	ATP synthase peripheral stalk subunit F6 [Source:ZFIN;Acc:ZDB-GENE-040426-2534]	LL0000001620	672.655	1290.42	964.807	951.404	1270.32	1009.94	878.658	893.4
2.12e-48	-0.737729	0.75	0.926	4.68e-44	rod	atp5md	atp5md	chr1	-	49432137	49434892	2755	ENSDARG00000096003	protein_coding	ATP synthase membrane subunit DAPIT [Source:ZFIN;Acc:ZDB-GENE-110914-234]	LL0000001614	501.509	904.256	682.333	701.018	1064.25	913.74	438.463	633.691
2.34e-48	-0.702004	0.163	0.651	5.17e-44	rod	zgc:63972	zgc:63972	chr5	-	33940215	33959994	19779	ENSDARG00000054288, ENSDARG00000112978	protein_coding, protein_coding	zgc:63972 [Source:NCBI gene;Acc:572862], zgc:63972 [Source:NCBI gene;Acc:572862]	LL0000039185	48.0591	127.489	119.194	175.079	120.915	145.637	95.318	34.2816
3.32e-48	-0.600184	0.133	0.624	7.35e-44	rod	sphkap	sphkap	chr18	-	46394648	46596678	202030	ENSDARG00000017429	protein_coding	SPHK1 interactor, AKAP domain containing [Source:NCBI gene;Acc:100034387]	LL0000029274	39.7611	123.296	74.5716	118.005	75.0355	112.292	38.9937	35.3205
3.65e-48	-0.730487	0.277	0.787	8.07e-44	rod	BX322574.1-hdac5-XLOC-026010	BX322574.1	chr3	+	22854673	22880447	25774	ENSDARG00000098353	lincRNA		LL0000002550	4.32186	10.6035	8.24106	6.50606	3.8508	6.08838	0	1.03884
3.65e-48	-0.730487	0.277	0.787	8.07e-44	rod	BX322574.1-hdac5-XLOC-026010	hdac5	chr3	+	22904424	22976929	72505	ENSDARG00000075139	protein_coding	histone deacetylase 5 [Source:ZFIN;Acc:ZDB-GENE-121219-3]	LL0000011993	48.0591	89.5132	99.6967	104.409	90.3287	114.832	48.5255	68.5632
3.65e-48	-0.730487	0.277	0.787	8.07e-44	rod	BX322574.1-hdac5-XLOC-026010	XLOC-026010	NA	NA	NA	NA	NA	NA	NA	NA	NA	NA	NA	NA	NA	NA	NA	NA	NA
4.32e-48	-0.595065	0.166	0.682	9.56e-44	rod	b4galt6	b4galt6	chr20	-	6163885	6197360	33475	ENSDARG00000010301	protein_coding	UDP-Gal:betaGlcNAc beta 1,4- galactosyltransferase, polypeptide 6 [Source:ZFIN;Acc:ZDB-GENE-040426-789]	LL0000001753	47.1947	121.817	122.544	109.551	90.9888	117.897	42.4598	79.9904
4.94e-48	-0.673113	0.105	0.583	1.09e-43	rod	MSTRG.8082	MSTRG.8082	chr19	+	1574892	1575394	502	NA	NA	NA	NA	NA	NA	NA	NA	NA	NA	NA	NA
5.25e-48	-0.624063	0.096	0.573	1.16e-43	rod	si:ch211-194e15.5	si:ch211-194e15.5	chr19	-	30897255	30904936	7681	ENSDARG00000061804	protein_coding	si:ch211-194e15.5 [Source:NCBI gene;Acc:100034579]	LL0000025376	13.1385	5.67164	30.7532	49.8278	70.6346	64.432	12.1314	17.6602
5.74e-48	-0.72621	0.271	0.773	1.27e-43	rod	2021-03-08	2021-03-08	chr13	-	17751866	18011412	259546	ENSDARG00000062489	protein_coding	membrane-associated ring finger (C3HC4) 8 [Source:ZFIN;Acc:ZDB-GENE-080204-8]	LL0000018671	66.3838	157.819	129.445	147.886	125.426	172.128	98.7841	158.942
5.9e-48	-0.843383	0.596	0.874	1.3e-43	rod	zgc:92818	zgc:92818	chr7	-	41873080	41881238	8158	NA	NA	NA	LL0000039293	320.164	359.286	510.477	551.963	869.95	705.607	329.28	279.447
8.21e-48	-0.714437	0.325	0.802	1.82e-43	rod	aco2	aco2	chr12	-	19106422	19119176	12754	ENSDARG00000007294, ENSDARG00000111879	protein_coding, protein_coding	aconitase 2, mitochondrial [Source:ZFIN;Acc:ZDB-GENE-030131-1390], aconitase 2, mitochondrial [Source:ZFIN;Acc:ZDB-GENE-030131-1390]	LL0000000171	94.9081	112.693	130.852	177.417	197.931	216.198	87.5192	104.923
8.74e-48	-0.780137	0.274	0.762	1.93e-43	rod	pfkfb3	pfkfb3	chr4	-	25472505	25485450	12945	ENSDARG00000001953	protein_coding	6-phosphofructo-2-kinase/fructose-2,6-biphosphatase 3 [Source:ZFIN;Acc:ZDB-GENE-040426-2724]	LL0000021634	75.719	381.726	161.002	177.222	207.943	246.035	58.9238	68.5632
8.83e-48	0.871812	0.877	0.892	1.95e-43	rod	hmgb2a	hmgb2a	chr1	-	38122945	38182155	59210	ENSDARG00000029722	protein_coding	high mobility group box 2a [Source:ZFIN;Acc:ZDB-GENE-051120-126]	LL0000012170	3.45749	0.739779	1.94301	1.83105	1.54032	1.37089	4.33264	0
1.03e-47	-0.801942	0.355	0.815	2.28e-43	rod	nlk2	nlk2	chr15	+	30157333	30305850	148517	ENSDARG00000028793	protein_coding	nemo-like kinase, type 2 [Source:ZFIN;Acc:ZDB-GENE-080320-1]	LL0000020397	132.941	142.777	194.77	249.762	298.382	421.308	142.977	85.1846
1.09e-47	-1.70515	0.063	0.516	2.42e-43	rod	map4l	map4l	chr2	+	24177006	24252506	75500	ENSDARG00000068745	protein_coding	microtubule associated protein 4 like [Source:ZFIN;Acc:ZDB-GENE-070912-581]	LL0000018618	26.7956	10.1103	16.4821	60.6193	57.7619	161.241	2245.17	1246.6
1.56e-47	-0.696601	0.105	0.583	3.46e-43	rod	ldha	ldha	chr25	+	25123385	25131755	8370	ENSDARG00000101251	protein_coding	lactate dehydrogenase A4 [Source:NCBI gene;Acc:30496]	LL0000013579	23.3381	61.4016	71.8915	64.0477	76.2458	81.1246	144.71	191.146
2.76e-47	-0.749197	0.78	0.951	6.1e-43	rod	serinc1	serinc1	chr20	+	40457599	40472519	14920	ENSDARG00000009106	protein_coding	serine incorporator 1 [Source:ZFIN;Acc:ZDB-GENE-030131-4415]	LL0000024488	496.841	473.705	660.424	773.753	746.724	929.869	637.764	432.156
3.28e-47	-0.777169	0.151	0.645	7.25e-43	rod	usp2b	usp2b	chr5	-	63084687	63171909	87222	ENSDARG00000074120	protein_coding	ubiquitin specific peptidase 2b [Source:ZFIN;Acc:ZDB-GENE-100208-2]	LL0000031712	42.5271	51.7845	86.4976	114.733	155.902	125.961	223.564	169.33
3.74e-47	-0.769323	0.425	0.84	8.27e-43	rod	elovl6	elovl6	chr14	+	36231126	36269598	38472	ENSDARG00000004402, ENSDARG00000114205	protein_coding, protein_coding	ELOVL fatty acid elongase 6 [Source:NCBI gene;Acc:317738], ELOVL fatty acid elongase 6 [Source:NCBI gene;Acc:317738]	LL0000009587	162.848	151.655	213.397	301.616	391.131	490.659	130.846	124.66
5.42e-47	-0.684354	0.16	0.65	1.2e-42	rod	arhgap21a	arhgap21a	chr24	-	6511198	6647275	136077	ENSDARG00000104295	protein_coding	Rho GTPase activating protein 21a [Source:ZFIN;Acc:ZDB-GENE-090918-5]	LL0000001270	39.4154	65.3471	73.4325	88.2408	92.089	130.84	123.047	111.156
8.41e-47	1.21686	0.681	0.466	1.86e-42	rod	adipor2	adipor2	chr4	+	8670662	8707461	36799	ENSDARG00000101849	protein_coding	adiponectin receptor 2 [Source:ZFIN;Acc:ZDB-GENE-041210-60]	LL0000000383	236.492	51.2913	34.3713	50.9576	50.3904	28.7484	25.1293	75.8351
1.34e-46	-0.62542	0.202	0.705	2.97e-42	rod	XLOC-040108	XLOC-040108	NA	NA	NA	NA	NA	NA	NA	NA	NA	NA	NA	NA	NA	NA	NA	NA	NA
1.42e-46	-0.86056	0.464	0.829	3.15e-42	rod	fam169ab	fam169ab	chr21	+	15870656	15901193	30537	ENSDARG00000004177	protein_coding	family with sequence similarity 169 member Ab [Source:ZFIN;Acc:ZDB-GENE-091118-95]	LL0000010017	184.457	362.985	392.422	435.088	271.646	462.072	81.4535	81.0293
1.75e-46	-0.661229	0.744	0.953	3.87e-42	rod	vdac1	vdac1	chr21	-	45190582	45210092	19510	ENSDARG00000045132	protein_coding	voltage-dependent anion channel 1 [Source:ZFIN;Acc:ZDB-GENE-030131-6514]	LL0000031826	375.829	794.029	629.738	569.338	623.609	469.531	641.23	573.438
2.19e-46	-0.716097	0.286	0.777	4.85e-42	rod	abhd12	abhd12	chr17	-	21154576	21200406	45830	ENSDARG00000071004	protein_coding	abhydrolase domain containing 12 [Source:NCBI gene;Acc:767657]	LL0000000082	87.9931	99.377	146.597	182.871	211.134	232.084	65.8561	98.6895
2.34e-46	1.19482	0.633	0.34	5.19e-42	rod	atp6ap1la	atp6ap1la	chr11	-	42526949	42554327	27378	ENSDARG00000091509	protein_coding	ATPase H+ transporting accessory protein 1 like a [Source:ZFIN;Acc:ZDB-GENE-110318-1]	LL0000001625	293.541	35.756	46.6323	56.8793	23.1048	27.0147	146.443	286.719
2.82e-46	-0.782194	0.34	0.804	6.25e-42	rod	wbp2	wbp2	chr12	+	45200744	45218478	17734	ENSDARG00000056605	protein_coding	WW domain binding protein 2 [Source:ZFIN;Acc:ZDB-GENE-050522-137]	LL0000031980	96.6369	140.065	164.285	234.725	235.449	273.896	86.6527	76.8739
3.29e-46	-0.625725	0.178	0.667	7.28e-42	rod	rxrba	rxrba	chr19	-	7244838	7274844	30006	ENSDARG00000078954	protein_coding	retinoid x receptor, beta a [Source:NCBI gene;Acc:30530]	LL0000024130	50.8251	60.1687	81.0706	114.888	116.294	150.395	69.3222	41.5535
3.84e-46	-0.609178	0.232	0.733	8.5e-42	rod	ap1b1-rasl10a	ap1b1	chr5	-	24756494	24812899	56405	ENSDARG00000020621	protein_coding	adaptor related protein complex 1 subunit beta 1 [Source:ZFIN;Acc:ZDB-GENE-061025-1]	LL0000001117	55.8385	91.486	93.0637	114.031	99.2405	133.339	108.316	104.923
3.84e-46	-0.609178	0.232	0.733	8.5e-42	rod	ap1b1-rasl10a	rasl10a	chr5	-	24721866	24756493	34627	ENSDARG00000062314	protein_coding	RAS-like, family 10, member A [Source:ZFIN;Acc:ZDB-GENE-060526-273]	LL0000023230	1.383	0.493186	0.871006	0.701252	1.87039	1.16929	16.464	0
1.23e-45	1.33811	0.59	0.331	2.72e-41	rod	cep290	cep290	chr25	-	17934426	18003018	68592	ENSDARG00000062727	protein_coding	centrosomal protein 290 [Source:NCBI gene;Acc:560588]	LL0000005458	227.157	30.8241	35.0413	29.998	20.1342	30.7644	58.9238	28.0486
1.43e-45	-1.16605	0.545	0.882	3.16e-41	rod	si:ch211-81a5.8	si:ch211-81a5.8	chr19	+	9174166	9179858	5692	ENSDARG00000070972	protein_coding	si:ch211-81a5.8 [Source:ZFIN;Acc:ZDB-GENE-060503-138]	LL0000026153	288.873	332.9	540.359	698.525	1790.4	609.926	402.069	392.68
1.95e-45	-0.668865	0.229	0.725	4.31e-41	rod	ivns1abpa	ivns1abpa	chr20	+	34320635	34341185	20550	ENSDARG00000031100	protein_coding	influenza virus NS1A binding protein a [Source:NCBI gene;Acc:387591]	LL0000012985	71.9158	135.38	130.45	106.863	171.966	143.379	125.646	120.505
2.12e-45	-0.695528	0.34	0.79	4.69e-41	rod	rdh8b	rdh8b	chr1	+	59272575	59303460	30885	ENSDARG00000105060	protein_coding	retinol dehydrogenase 8b [Source:ZFIN;Acc:ZDB-GENE-040426-1759]	LL0000023373	87.8203	260.156	232.157	232.971	112.773	249.099	51.1251	82.0681
2.17e-45	-0.600933	0.123	0.602	4.81e-41	rod	camk1da	camk1da	chr4	+	7887994	7987754	99760	ENSDARG00000074905, ENSDARG00000111604	protein_coding, protein_coding	calcium/calmodulin-dependent protein kinase 1Da [Source:ZFIN;Acc:ZDB-GENE-080402-7], calcium/calmodulin-dependent protein kinase 1Da [Source:ZFIN;Acc:ZDB-GENE-080402-7]	LL0000004833	34.9207	67.5665	106.196	113.096	67.9941	95.398	32.928	61.2914
3.34e-45	-0.673827	0.313	0.812	7.39e-41	rod	ormdl1	ormdl1	chr9	+	41024973	41034174	9201	ENSDARG00000014333	protein_coding	ORMDL sphingolipid biosynthesis regulator 1 [Source:NCBI gene;Acc:368632]	LL0000021078	103.033	128.968	168.573	242.127	233.358	216.077	78.854	103.884
3.69e-45	-0.616965	0.277	0.771	8.18e-41	rod	XLOC-011450	XLOC-011450	NA	NA	NA	NA	NA	NA	NA	NA	NA	NA	NA	NA	NA	NA	NA	NA	NA
5.63e-45	-0.667562	0.274	0.755	1.25e-40	rod	mapk6-si:ch211-235f12.2	mapk6	chr18	-	39170127	39288894	118767	ENSDARG00000032103	protein_coding	mitogen-activated protein kinase 6 [Source:ZFIN;Acc:ZDB-GENE-050420-7]	LL0000018640	100.786	126.995	157.518	205.194	227.527	286.839	194.102	189.068
5.63e-45	-0.667562	0.274	0.755	1.25e-40	rod	mapk6-si:ch211-235f12.2	si:ch211-235f12.2	chr18	-	39185907	39200617	14710	ENSDARG00000092119	protein_coding	si:ch211-235f12.2 [Source:ZFIN;Acc:ZDB-GENE-050419-113]	LL0000025737	0	0	0	0	0	0	0	0
1.07e-44	-0.620416	0.232	0.718	2.38e-40	rod	fez1	fez1	chr10	-	31738487	31782858	44371	ENSDARG00000023174	protein_coding	fasciculation and elongation protein zeta 1 (zygin I) [Source:ZFIN;Acc:ZDB-GENE-040426-2723]	LL0000010267	64.6551	78.17	131.656	149.016	107.272	159.749	187.17	163.097
1.16e-44	0.747526	0.328	0.075	2.57e-40	rod	dab2ipa	dab2ipa	chr8	-	12132212	12338738	206526	ENSDARG00000069484	protein_coding	DAB2 interacting protein a [Source:ZFIN;Acc:ZDB-GENE-081104-516]	LL0000008653	63.9636	3.94549	1.47401	1.87	7.2615	2.13698	35.5276	69.6021
1.21e-44	-0.709097	0.849	0.931	2.68e-40	rod	atp1b2b	atp1b2b	chr5	-	38475228	38507001	31773	ENSDARG00000034424, ENSDARG00000113354	protein_coding, protein_coding	ATPase Na+/K+ transporting subunit beta 2b [Source:ZFIN;Acc:ZDB-GENE-010718-1], ATPase Na+/K+ transporting subunit beta 2b [Source:ZFIN;Acc:ZDB-GENE-010718-1]	LL0000001587	510.153	862.829	733.923	807.647	774.89	996.155	296.352	343.855
1.31e-44	-0.656568	0.846	0.961	2.9e-40	rod	hspa8	hspa8	chr10	+	29849497	29858018	8521	ENSDARG00000068992, ENSDARG00000114726	protein_coding, protein_coding	heat shock protein 8 [Source:NCBI gene;Acc:573376], heat shock protein 8 [Source:NCBI gene;Acc:573376]	LL0000012381	615.433	695.639	763.739	900.407	1078.55	1205.7	698.421	648.234
1.36e-44	-0.642711	0.813	0.951	3e-40	rod	scg3	scg3	chr18	-	39434589	39473091	38502	ENSDARG00000086288, ENSDARG00000115955	protein_coding, protein_coding	secretogranin III [Source:NCBI gene;Acc:393730], secretogranin III [Source:NCBI gene;Acc:393730]	LL0000024280	464.687	888.474	687.023	754.664	711.297	823.181	591.838	581.749
1.51e-44	-0.684388	0.28	0.77	3.34e-40	rod	fhod3b	fhod3b	chr16	-	18608496	18960989	352493	ENSDARG00000061904	protein_coding	formin homology 2 domain containing 3b [Source:ZFIN;Acc:ZDB-GENE-081028-61]	LL0000010346	72.9531	93.9519	104.052	155.6	149.081	154.024	45.0594	50.903
4.44e-44	-0.747661	0.506	0.865	9.82e-40	rod	ppp1caa	ppp1caa	chr3	-	30888126	30909487	21361	ENSDARG00000003486, ENSDARG00000115977	protein_coding, protein_coding	protein phosphatase 1, catalytic subunit, alpha isozyme a [Source:ZFIN;Acc:ZDB-GENE-040516-3], protein phosphatase 1, catalytic subunit, alpha isozyme a [Source:ZFIN;Acc:ZDB-GENE-040516-3]	LL0000022409	228.194	279.143	327.9	394.376	408.955	456.023	253.892	189.068
4.76e-44	-0.645736	0.861	0.955	1.05e-39	rod	ip6k2a	ip6k2a	chr6	-	42408439	42418225	9786	ENSDARG00000008310	protein_coding	inositol hexakisphosphate kinase 2a [Source:ZFIN;Acc:ZDB-GENE-030131-760]	LL0000012814	687.522	1448.49	1027.85	1062.51	1044.78	1010.75	636.031	610.836
5.09e-44	-0.70329	0.596	0.897	1.13e-39	rod	si:ch1073-325m22.2	si:ch1073-325m22.2	chr2	-	57268781	57287258	18477	ENSDARG00000095921	processed_transcript	si:ch1073-325m22.2 [Source:NCBI gene;Acc:100333135]	LL0000024823	288.355	621.414	404.147	458.813	562.986	515.375	334.479	357.36
5.37e-44	-0.644054	0.175	0.651	1.19e-39	rod	MSTRG.21672	MSTRG.21672	chr8	-	53854685	53861216	6531	NA	NA	NA	NA	NA	NA	NA	NA	NA	NA	NA	NA
6.12e-44	-0.626797	0.804	0.945	1.35e-39	rod	ndufa1	ndufa1	chr14	+	33413954	33415439	1485	ENSDARG00000036329, ENSDARG00000111888	protein_coding, protein_coding	NADH:ubiquinone oxidoreductase subunit A1 [Source:ZFIN;Acc:ZDB-GENE-040625-168], NADH:ubiquinone oxidoreductase subunit A1 [Source:ZFIN;Acc:ZDB-GENE-040625-168]	LL0000020108	627.362	959.247	809.969	836.476	1020.9	933.538	672.425	613.953
6.33e-44	-1.14446	0.133	0.579	1.4e-39	rod	slc17a7a	slc17a7a	chr3	+	16612560	16657484	44924	ENSDARG00000016480, ENSDARG00000112552	protein_coding, protein_coding	solute carrier family 17 member 7a [Source:ZFIN;Acc:ZDB-GENE-050105-5], solute carrier family 17 member 7a [Source:ZFIN;Acc:ZDB-GENE-050105-5]	LL0000028524	31.9818	12.0831	10.2511	76.1637	132.687	174.023	707.086	590.059
8.38e-44	-0.602922	0.238	0.745	1.85e-39	rod	si:dkey-18a10.3	si:dkey-18a10.3	chr10	-	33557626	33572468	14842	ENSDARG00000090814	protein_coding	si:dkey-18a10.3 [Source:ZFIN;Acc:ZDB-GENE-091204-174]	LL0000026952	87.9931	127.242	115.308	137.523	168.775	174.91	103.983	105.961
8.79e-44	-0.59642	0.123	0.585	1.94e-39	rod	slc4a10a	slc4a10a	chr11	-	10669349	10798064	128715	ENSDARG00000063133	protein_coding	solute carrier family 4 member 10a [Source:ZFIN;Acc:ZDB-GENE-100215-3]	LL0000028794	29.2158	48.3322	67.4695	58.087	101.771	112.978	61.5234	77.9128
8.94e-44	-0.586744	0.214	0.696	1.98e-39	rod	dnm1l	dnm1l	chr25	-	20229573	20258652	29079	ENSDARG00000015006	protein_coding	dynamin 1-like [Source:NCBI gene;Acc:393896]	LL0000009107	55.3199	148.942	157.183	145.743	98.8004	127.856	31.195	154.787
1.04e-43	-0.589222	0.786	0.961	2.29e-39	rod	ndufs7	ndufs7	chr11	+	5842632	5852715	10083	ENSDARG00000074552, ENSDARG00000111455	protein_coding, protein_coding	NADH:ubiquinone oxidoreductase core subunit S7 [Source:ZFIN;Acc:ZDB-GENE-041111-261], NADH:ubiquinone oxidoreductase core subunit S7 [Source:ZFIN;Acc:ZDB-GENE-041111-261]	LL0000020152	544.209	930.642	794.492	707.29	829.902	726.251	664.626	598.37
1.06e-43	-0.593381	0.163	0.649	2.34e-39	rod	hsf1	hsf1	chr19	+	3056412	3084637	28225	ENSDARG00000008818	protein_coding	heat shock transcription factor 1 [Source:ZFIN;Acc:ZDB-GENE-000616-16]	LL0000012359	36.6494	72.7449	80.8696	114.109	92.3091	104.712	54.5912	68.5632
1.07e-43	-0.804735	0.425	0.861	2.37e-39	rod	hcn1	hcn1	chr21	-	10248540	10488379	239839	ENSDARG00000104480	protein_coding	hyperpolarization activated cyclic nucleotide-gated potassium channel 1 [Source:ZFIN;Acc:ZDB-GENE-110520-1]	LL0000011978	152.302	264.101	234.77	309.836	339.75	323.531	699.287	278.408
1.08e-43	-0.680139	0.298	0.763	2.39e-39	rod	si:dkey-14o18.2	si:dkey-14o18.2	chr19	-	9729284	9786914	57630	ENSDARG00000062995	protein_coding	si:dkey-14o18.2 [Source:ZFIN;Acc:ZDB-GENE-060503-145]	LL0000026769	65.0008	122.31	106.933	144.419	164.704	198.699	42.4598	33.2428
1.48e-43	-0.684507	0.413	0.853	3.28e-39	rod	zgc:158564	zgc:158564	chr7	+	39664055	39678530	14475	ENSDARG00000052244	protein_coding	zgc:158564 [Source:ZFIN;Acc:ZDB-GENE-070112-1662]	LL0000038808	152.302	253.004	243.815	262.775	273.296	294.54	220.098	229.583
1.63e-43	-0.671958	0.765	0.941	3.6e-39	rod	pacsin1a	pacsin1a	chr23	-	3649583	3703608	54025	ENSDARG00000032865	protein_coding	protein kinase C and casein kinase substrate in neurons 1a [Source:ZFIN;Acc:ZDB-GENE-050522-155]	LL0000021204	523.81	834.224	689.904	816.608	738.473	875.396	655.094	745.885
1.79e-43	-0.689729	0.081	0.517	3.96e-39	rod	mylipa	mylipa	chr19	+	26340736	26378655	37919	ENSDARG00000008859	protein_coding	myosin regulatory light chain interacting protein a [Source:NCBI gene;Acc:335888]	LL0000019852	24.8939	49.8118	50.5854	48.8539	84.4975	76.6087	342.278	222.311
1.88e-43	-0.606715	0.262	0.742	4.16e-39	rod	tma16	tma16	chr1	-	19759370	19764632	5262	ENSDARG00000008068, ENSDARG00000115226	protein_coding, protein_coding	translation machinery associated 16 homolog [Source:NCBI gene;Acc:553647], translation machinery associated 16 homolog [Source:NCBI gene;Acc:553647]	LL0000030405	63.9636	132.914	114.839	156.574	164.814	161.806	45.9259	28.0486
2.14e-43	-0.85924	0.31	0.759	4.74e-39	rod	rx1	rx1	chr22	-	4997784	5006887	9103	ENSDARG00000071684	protein_coding	retinal homeobox gene 1 [Source:NCBI gene;Acc:30472]	LL0000024114	101.996	677.637	380.228	337.614	186.929	112.494	79.7205	149.593
3.36e-43	-0.681327	0.259	0.738	7.43e-39	rod	midn	midn	chr22	-	18724992	18749524	24532	ENSDARG00000018524	protein_coding	midnolin [Source:NCBI gene;Acc:323713]	LL0000019026	83.6713	104.309	105.526	199.701	187.809	253.252	135.178	118.427
7.14e-43	-0.596832	0.223	0.711	1.58e-38	rod	CABZ01102170.1	CABZ01102170.1	chrUn_KN150324v1	+	8882	24012	15130	ENSDARG00000099004	protein_coding		LL0000004670	61.5433	109.241	98.2897	116.68	176.036	145.153	41.5933	65.4467
1.23e-42	-0.724005	0.404	0.819	2.72e-38	rod	usp21	usp21	chr23	+	20687335	20701863	14528	ENSDARG00000094280	protein_coding	ubiquitin specific peptidase 21 [Source:ZFIN;Acc:ZDB-GENE-100210-3]	LL0000031706	135.879	159.546	215.608	235.426	330.178	372.843	48.5255	46.7477
2.7e-42	-0.6554	0.316	0.77	5.96e-38	rod	FAM124A	FAM124A	chr9	-	23859317	23885220	25903	ENSDARG00000075264	protein_coding	si:dkeyp-74a11.1 [Source:ZFIN;Acc:ZDB-GENE-081104-474]	LL0000009976	67.2482	88.2803	93.8007	169.781	216.195	202.247	55.4577	58.1749
3.04e-42	-0.798682	0.717	0.892	6.74e-38	rod	ppm1na	ppm1na	chr15	+	9053059	9069172	16113	ENSDARG00000010231	protein_coding	protein phosphatase, Mg2+/Mn2+ dependent, 1Na (putative) [Source:ZFIN;Acc:ZDB-GENE-040426-2731]	LL0000022405	246.865	424.88	378.754	381.754	415.006	587.952	136.045	139.204
4.94e-42	-0.690873	0.386	0.81	1.09e-37	rod	CABZ01070469.1	CABZ01070469.1	chr8	-	52407867	52413067	5200	NA	NA	NA	LL0000004362	119.456	249.552	221.437	274.618	247.661	249.704	149.909	139.204
1.55e-41	-0.641271	0.355	0.827	3.43e-37	rod	larp4ab	larp4ab	chr6	-	39633065	39659053	25988	ENSDARG00000074979, ENSDARG00000113906	protein_coding, protein_coding	La ribonucleoprotein 4Ab [Source:ZFIN;Acc:ZDB-GENE-100729-2], La ribonucleoprotein 4Ab [Source:ZFIN;Acc:ZDB-GENE-100729-2]	LL0000013537	168.38	301.09	334.6	348.132	222.576	269.3	175.038	211.923
1.81e-41	-0.969019	0.392	0.811	4e-37	rod	leo1	leo1	chr18	-	39292911	39321484	28573	ENSDARG00000055357	protein_coding	LEO1 homolog, Paf1/RNA polymerase II complex component [Source:NCBI gene;Acc:404599]	LL0000013602	136.225	311.693	399.658	167.638	736.272	451.064	195.835	163.097
3.42e-41	-0.624037	0.042	0.455	7.57e-37	rod	ptprga	ptprga	chr11	+	4953459	5466900	513441	ENSDARG00000045006	protein_coding	protein tyrosine phosphatase receptor type Ga [Source:ZFIN;Acc:ZDB-GENE-101101-4]	LL0000022901	18.3247	18.2479	46.0963	42.0361	58.8622	94.269	119.581	140.243
4.81e-41	-0.662323	0.334	0.765	1.06e-36	rod	stau2	stau2	chr24	+	13017520	13240059	222539	ENSDARG00000026801, ENSDARG00000112268	protein_coding, protein_coding	staufen double-stranded RNA binding protein 2 [Source:NCBI gene;Acc:393899], staufen double-stranded RNA binding protein 2 [Source:NCBI gene;Acc:393899]	LL0000029527	114.443	118.118	152.895	204.181	214.544	228.294	240.895	134.01
5.34e-41	-0.623649	0.816	0.946	1.18e-36	rod	ndufb2	ndufb2	chr4	+	22480169	22483131	2962	ENSDARG00000045490	protein_coding	NADH:ubiquinone oxidoreductase subunit B2 [Source:ZFIN;Acc:ZDB-GENE-040426-1762]	LL0000020137	549.914	934.834	752.818	673.864	1083.94	866.807	613.501	544.351
5.68e-41	-0.708587	0.765	0.906	1.26e-36	rod	nhsl1a-si:dkey-190l8.2	nhsl1a	chr17	+	30522764	30591286	68522	ENSDARG00000054537	protein_coding	NHS-like 1a [Source:ZFIN;Acc:ZDB-GENE-050411-25]	LL0000020300	236.838	39.9481	33.1652	57.1131	43.569	51.852	38.9937	45.7088
5.68e-41	-0.708587	0.765	0.906	1.26e-36	rod	nhsl1a-si:dkey-190l8.2	si:dkey-190l8.2	chr17	+	30591287	30605734	14447	ENSDARG00000091222	protein_coding	si:dkey-190l8.2 [Source:ZFIN;Acc:ZDB-GENE-030131-9103]	LL0000026960	272.623	1180.93	724.677	775.273	821.32	716.695	236.562	338.661
6.33e-41	1.46373	0.741	0.65	1.4e-36	rod	tdh2	tdh2	chr17	+	25414033	25425362	11329	ENSDARG00000001463	protein_coding	L-threonine dehydrogenase 2 [Source:ZFIN;Acc:ZDB-GENE-070620-14]	LL0000030110	426.481	138.339	89.9817	93.5002	105.952	115.276	41.5933	76.8739
9.22e-41	0.932353	0.864	0.852	2.04e-36	rod	chac1	chac1	chr20	+	28266892	28269462	2570	ENSDARG00000070426	protein_coding	ChaC, cation transport regulator homolog 1 (E. coli) [Source:NCBI gene;Acc:563855]	LL0000005551	0	0	0	0	0	0	0	0
1.03e-40	-0.633255	0.355	0.82	2.27e-36	rod	rtn3	rtn3	chr7	+	17716575	17757535	40960	ENSDARG00000091348	protein_coding	reticulon 3 [Source:ZFIN;Acc:ZDB-GENE-030710-5]	LL0000024081	95.4267	207.138	152.493	170.365	125.646	196.441	162.041	154.787
1.21e-40	1.07392	0.425	0.16	2.69e-36	rod	BX548062.1	BX548062.1	chr17	-	40211155	40512701	301546	NA	NA	NA	LL0000003104	147.635	9.86372	14.4051	13.129	10.7822	16.9346	16.464	24.9321
1.58e-40	-0.653323	0.693	0.926	3.5e-36	rod	cox5ab	cox5ab	chr18	+	808911	812753	3842	ENSDARG00000099663	protein_coding	cytochrome c oxidase subunit 5Ab [Source:ZFIN;Acc:ZDB-GENE-030131-5162]	LL0000006107	414.726	725.723	578.415	572.923	779.511	659.278	457.526	460.205
3.8e-40	-0.660601	0.226	0.684	8.41e-36	rod	MSTRG.22405	MSTRG.22405	chr9	-	52684038	52690345	6307	NA	NA	NA	NA	NA	NA	NA	NA	NA	NA	NA	NA
5.01e-40	-0.649226	0.386	0.846	1.11e-35	rod	etnk1	etnk1	chr4	+	16885746	16906923	21177	ENSDARG00000019420	protein_coding	ethanolamine kinase 1 [Source:ZFIN;Acc:ZDB-GENE-030328-21]	LL0000009832	82.9798	146.23	162.476	161.561	127.626	182.974	129.979	163.097
5.3e-40	0.62772	0.286	0.065	1.17e-35	rod	pla2g15	pla2g15	chr25	-	13689060	13703826	14766	ENSDARG00000103271	protein_coding	phospholipase A2, group XV [Source:ZFIN;Acc:ZDB-GENE-030131-6948]	LL0000022049	53.2454	5.67164	2.61302	10.4019	4.29089	1.9757	1.73305	1.03884
6.9e-40	-0.703939	0.587	0.934	1.53e-35	rod	si:ch211-63p21.1	si:ch211-63p21.1	chr7	+	4162927	4186839	23912	ENSDARG00000105450	protein_coding	si:ch211-63p21.1 [Source:ZFIN;Acc:ZDB-GENE-141216-443]	LL0000026097	225.601	287.774	311.552	333.406	303.773	349.013	539.846	538.118
7.94e-40	0.719105	0.416	0.14	1.76e-35	rod	tp53inp1	tp53inp1	chr16	+	40560596	40571315	10719	ENSDARG00000028017	protein_coding	tumor protein p53 inducible nuclear protein 1 [Source:ZFIN;Acc:ZDB-GENE-031018-3]	LL0000030851	110.64	5.42504	9.04507	10.2461	7.48155	11.3703	126.513	67.5244
1.83e-39	-0.60513	0.211	0.667	4.05e-35	rod	nr2f6b	nr2f6b	chr11	+	6115617	6134583	18966	ENSDARG00000003165	protein_coding	nuclear receptor subfamily 2, group F, member 6b [Source:ZFIN;Acc:ZDB-GENE-040426-2351]	LL0000020587	49.4421	217.495	184.452	133.433	33.2269	118.905	85.7862	37.3981
1.91e-39	0.694734	0.343	0.098	4.23e-35	rod	epb41l4a	epb41l4a	chr10	-	1745260	1827586	82326	ENSDARG00000040087	protein_coding	erythrocyte membrane protein band 4.1 like 4A [Source:NCBI gene;Acc:30470]	LL0000009691	95.2539	24.1661	35.3763	0.857085	1.32027	2.41922	19.0636	17.6602
3.1e-39	-0.722609	0.524	0.894	6.87e-35	rod	fkbp1b	fkbp1b	chr20	-	44464345	44496245	31900	ENSDARG00000052625	protein_coding	FKBP prolyl isomerase 1B [Source:ZFIN;Acc:ZDB-GENE-040426-1785]	LL0000010375	164.749	293.446	268.873	285.37	248.761	251.398	461.859	468.515
3.21e-39	-0.58872	0.199	0.656	7.11e-35	rod	slc25a55a	slc25a55a	chr6	+	49095636	49107047	11411	ENSDARG00000020893, ENSDARG00000110854	protein_coding, protein_coding	solute carrier family 25 member 55a [Source:ZFIN;Acc:ZDB-GENE-040426-2745], solute carrier family 25 member 55a [Source:ZFIN;Acc:ZDB-GENE-040426-2745]	LL0000028635	56.8757	64.3608	71.7575	106.084	253.822	171.402	109.182	107
1.18e-38	-0.592491	0.37	0.816	2.61e-34	rod	sez6a	sez6a	chr10	-	36828069	36927594	99525	ENSDARG00000100876	protein_coding	seizure related 6 homolog a [Source:ZFIN;Acc:ZDB-GENE-030131-8208]	LL0000024545	119.629	211.577	179.226	199.662	224.446	213.819	112.649	74.7963
1.18e-38	-0.663972	0.328	0.763	2.62e-34	rod	si:dkey-92j12.5	si:dkey-92j12.5	chr1	+	23161231	23240763	79532	ENSDARG00000094677	protein_coding	si:dkey-92j12.5 [Source:ZFIN;Acc:ZDB-GENE-090313-354]	LL0000028028	113.579	73.4847	190.214	242.984	201.122	267.163	77.9874	111.156
1.4e-38	-0.633945	0.367	0.81	3.09e-34	rod	zfand5b	zfand5b	chr10	+	15603041	15613302	10261	ENSDARG00000002271	protein_coding	zinc finger, AN1-type domain 5b [Source:ZFIN;Acc:ZDB-GENE-040426-875]	LL0000038411	115.48	140.065	183.112	222.18	239.189	275.469	146.443	112.194
1.55e-38	-0.698776	0.575	0.894	3.44e-34	rod	hspe1	hspe1	chr9	+	32301017	32305007	3990	ENSDARG00000056167	protein_coding	heat shock 10 protein 1 [Source:ZFIN;Acc:ZDB-GENE-000906-2]	LL0000012396	242.197	364.218	393.494	411.323	553.194	484.006	400.336	638.885
1.93e-38	-0.672877	0.723	0.936	4.27e-34	rod	dynll1	dynll1	chr8	+	2487250	2491471	4221	ENSDARG00000058454	protein_coding	dynein, light chain, LC8-type 1 [Source:ZFIN;Acc:ZDB-GENE-040426-1961]	LL0000009312	401.933	629.552	649.302	696.927	760.367	691.293	723.55	796.788
1.96e-38	-0.596388	0.286	0.756	4.33e-34	rod	arhgap12b	arhgap12b	chr12	+	26621906	26726048	104142	ENSDARG00000026482, ENSDARG00000109973	protein_coding, protein_coding	Rho GTPase activating protein 12b [Source:ZFIN;Acc:ZDB-GENE-040426-1727], Rho GTPase activating protein 12b [Source:ZFIN;Acc:ZDB-GENE-040426-1727]	LL0000001262	91.1049	93.7053	128.105	172.897	152.161	239.019	78.854	150.631
2.03e-38	-0.712685	0.413	0.833	4.48e-34	rod	slc7a5	slc7a5	chr25	-	12744036	12788481	44445	ENSDARG00000099265, ENSDARG00000115845	protein_coding, protein_coding	solute carrier family 7 member 5 [Source:ZFIN;Acc:ZDB-GENE-080818-4], solute carrier family 7 member 5 [Source:ZFIN;Acc:ZDB-GENE-080818-4]	LL0000028864	156.451	267.307	238.321	418.881	185.168	222.367	111.782	201.534
2.12e-38	-0.696988	0.663	0.894	4.69e-34	rod	hint1	hint1	chr10	+	7636811	7640797	3986	ENSDARG00000103824, ENSDARG00000110789	protein_coding, protein_coding	histidine triad nucleotide binding protein 1 [Source:ZFIN;Acc:ZDB-GENE-040927-8], histidine triad nucleotide binding protein 1 [Source:ZFIN;Acc:ZDB-GENE-040927-8]	LL0000012115	379.46	558.286	622.77	664.826	643.303	551.502	439.329	447.739
2.36e-38	-0.706772	0.259	0.707	5.22e-34	rod	LOC100535225	LOC100535225	chr12	+	1361265	1362102	837	NA	NA	NA	LL0000014270	0	0	0	0.0389584	0	0.0403204	0	0
2.44e-38	-0.777719	0.605	0.938	5.41e-34	rod	atp1b2a	atp1b2a	chr23	+	44732738	44763864	31126	ENSDARG00000099203	protein_coding	ATPase Na+/K+ transporting subunit beta 2a [Source:ZFIN;Acc:ZDB-GENE-001127-2]	LL0000001586	240.814	286.294	273.295	335.588	410.385	437.274	1003.44	743.807
2.86e-38	-1.18015	0.361	0.737	6.33e-34	rod	MSTRG.21488	MSTRG.21488	chr8	+	43092550	43092931	381	NA	NA	NA	NA	NA	NA	NA	NA	NA	NA	NA	NA
5.74e-38	-0.63661	0.111	0.526	1.27e-33	rod	gem	gem	chr16	+	26766423	26769327	2904	ENSDARG00000029112	protein_coding	GTP binding protein overexpressed in skeletal muscle [Source:ZFIN;Acc:ZDB-GENE-060825-251]	LL0000011254	27.8328	199.987	110.484	58.9831	93.1893	68.0608	118.714	61.2914
5.97e-38	1.05477	0.696	0.574	1.32e-33	rod	pex5	pex5	chr16	-	12064501	12097558	33057	ENSDARG00000070654, ENSDARG00000116156, ENSDARG00000116397	protein_coding, protein_coding, protein_coding	peroxisomal biogenesis factor 5 [Source:ZFIN;Acc:ZDB-GENE-040426-981], peroxisomal biogenesis factor 5 [Source:ZFIN;Acc:ZDB-GENE-040426-981], peroxisomal biogenesis factor 5 [Source:ZFIN;Acc:ZDB-GENE-040426-981]	LL0000021620	280.921	54.497	74.7726	70.3589	64.1433	62.5772	93.5849	78.9516
8.19e-38	-0.670618	0.705	0.894	1.81e-33	rod	fscn2b	fscn2b	chr12	-	34438277	34471726	33449	ENSDARG00000074396	protein_coding	fascin actin-bundling protein 2b, retinal [Source:ZFIN;Acc:ZDB-GENE-040426-1740]	LL0000010887	366.667	387.644	418.083	607.557	753.436	807.577	238.295	258.67
1.02e-37	1.1668	0.672	0.55	2.25e-33	rod	tmco1	tmco1	chr8	-	21104507	21110246	5739	ENSDARG00000069099, ENSDARG00000113013	protein_coding, protein_coding	transmembrane and coiled-coil domains 1 [Source:NCBI gene;Acc:378980], transmembrane and coiled-coil domains 1 [Source:NCBI gene;Acc:378980]	LL0000030422	286.453	68.5528	62.4445	58.126	65.1335	63.5449	60.6569	114.272
1.1e-37	-0.680975	0.642	0.911	2.43e-33	rod	si:ch211-214j24.9	si:ch211-214j24.9	chr4	-	5260255	5302981	42726	NA	NA	NA	LL0000025575	227.33	219.468	295.137	350.197	359.444	408.526	344.878	356.321
1.95e-37	0.608368	0.937	0.958	4.31e-33	rod	hmgn6	hmgn6	chr14	+	9421510	9428248	6738	ENSDARG00000087636, ENSDARG00000115565, ENSDARG00000112621	protein_coding, protein_coding, protein_coding	high mobility group nucleosome binding domain 6 [Source:ZFIN;Acc:ZDB-GENE-030131-1005], high mobility group nucleosome binding domain 6 [Source:ZFIN;Acc:ZDB-GENE-030131-1005], high mobility group nucleosome binding domain 6 [Source:ZFIN;Acc:ZDB-GENE-030131-1005]	LL0000012181	1117.63	425.619	392.02	521.186	572.228	407.437	1414.17	1426.32
2.45e-37	-0.667828	0.09	0.496	5.43e-33	rod	egr1	egr1	chr14	-	21332522	21336385	3863	ENSDARG00000037421, ENSDARG00000115563	protein_coding, protein_coding	early growth response 1 [Source:NCBI gene;Acc:30498], early growth response 1 [Source:NCBI gene;Acc:30498]	LL0000009456	25.9312	79.8961	94.6047	78.3454	119.595	58.1823	94.4515	138.165
2.74e-37	-0.615263	0.31	0.753	6.06e-33	rod	scamp5b	scamp5b	chr18	+	50088970	50100149	11179	ENSDARG00000040274	protein_coding	secretory carrier membrane protein 5b [Source:ZFIN;Acc:ZDB-GENE-120215-76]	LL0000024260	72.7802	102.336	122.745	145.899	134.998	179.95	22.5297	59.2137
2.75e-37	1.11345	0.663	0.507	6.09e-33	rod	tmem136b	tmem136b	chr5	-	58834528	58841104	6576	NA	NA	NA	LL0000030479	284.551	143.764	82.6786	66.3072	46.5396	44.1508	68.4556	43.6312
3.61e-37	-0.741627	0.798	0.98	7.99e-33	rod	snap25b	snap25b	chr17	-	12297976	12389259	91283	ENSDARG00000058117	protein_coding	synaptosome associated protein 25b [Source:NCBI gene;Acc:30711]	LL0000029041	583.106	521.791	627.795	844.151	725.6	717.098	2186.25	1953.01
4.27e-37	-0.859841	0.211	0.641	9.45e-33	rod	tcima	tcima	chr5	-	27866649	27867657	1008	ENSDARG00000079497, ENSDARG00000115904, ENSDARG00000110999	protein_coding, protein_coding, protein_coding	transcriptional and immune response regulator a [Source:ZFIN;Acc:ZDB-GENE-050320-36], transcriptional and immune response regulator a [Source:ZFIN;Acc:ZDB-GENE-050320-36], transcriptional and immune response regulator a [Source:ZFIN;Acc:ZDB-GENE-050320-36]	LL0000030091	77.102	107.761	64.7225	255.45	354.713	269.018	227.897	76.8739
6.14e-37	0.907625	0.765	0.691	1.36e-32	rod	stk35	stk35	chr23	-	41735294	41763011	27717	ENSDARG00000086856	protein_coding	serine/threonine kinase 35 [Source:ZFIN;Acc:ZDB-GENE-061103-553]	LL0000029560	387.066	127.242	90.7857	99.7336	76.9059	109.43	401.202	371.904
1.16e-36	1.03609	0.584	0.381	2.56e-32	rod	tmem244	tmem244	chr20	-	2118356	2134630	16274	ENSDARG00000043847	protein_coding	transmembrane protein 244 [Source:ZFIN;Acc:ZDB-GENE-040724-54]	LL0000030584	245.655	60.1687	46.9673	36.4261	33.4469	38.7076	19.9301	36.3593
1.88e-36	-0.670735	0.545	0.865	4.16e-32	rod	rgs20	rgs20	chr2	-	30752501	30784502	32001	ENSDARG00000038859	protein_coding	regulator of G protein signaling 20 [Source:ZFIN;Acc:ZDB-GENE-040718-128]	LL0000023611	221.452	170.642	269.811	354.6	355.814	426.711	157.708	291.913
2.12e-36	-0.619942	0.548	0.862	4.68e-32	rod	ppp3cca	ppp3cca	chr5	-	27922606	27994785	72179	ENSDARG00000014962, ENSDARG00000112030	protein_coding, protein_coding	protein phosphatase 3, catalytic subunit, gamma isozyme, a [Source:ZFIN;Acc:ZDB-GENE-030829-36], protein phosphatase 3, catalytic subunit, gamma isozyme, a [Source:ZFIN;Acc:ZDB-GENE-030829-36]	LL0000022480	216.785	355.094	344.316	378.793	397.952	459.894	144.71	174.525
3.53e-36	-0.613328	0.093	0.495	7.82e-32	rod	plekhg5b	plekhg5b	chr23	+	37579107	37724631	145524	ENSDARG00000101752	protein_coding	pleckstrin homology domain containing, family G (with RhoGef domain) member 5b [Source:ZFIN;Acc:ZDB-GENE-090908-6]	LL0000022116	22.1279	13.316	27.2692	61.9049	87.9082	93.9868	393.403	25.9709
4.44e-36	-0.671198	0.428	0.831	9.81e-32	rod	si:ch211-161c3.5	si:ch211-161c3.5	chr6	+	53349740	53371646	21906	NA	NA	NA	LL0000025229	142.794	161.272	174	234.023	194.41	265.752	128.246	284.641
5.17e-36	-0.6145	0.617	0.902	1.14e-31	rod	ywhaba	ywhaba	chr6	+	52177803	52226042	48239	ENSDARG00000013078	protein_coding	tyrosine 3-monooxygenase/tryptophan 5-monooxygenase activation protein, beta polypeptide a [Source:NCBI gene;Acc:323055]	LL0000038275	270.549	286.294	311.15	385.26	421.937	429.493	335.346	365.671
1.14e-35	-0.644021	0.06	0.437	2.53e-31	rod	dio3b	dio3b	chr20	+	53802521	53810638	8117	ENSDARG00000095767	processed_transcript	iodothyronine deiodinase 3b [Source:NCBI gene;Acc:798872]	LL0000008940	14.8672	20.4672	18.9611	40.2051	58.202	147.573	17.3305	68.5632
1.35e-35	-0.79603	0.599	0.869	2.98e-31	rod	gadd45ga	gadd45ga	chr8	-	31367667	31369168	1501	ENSDARG00000019417, ENSDARG00000117042	protein_coding, protein_coding	growth arrest and DNA-damage-inducible, gamma a [Source:ZFIN;Acc:ZDB-GENE-040426-1882], growth arrest and DNA-damage-inducible, gamma a [Source:ZFIN;Acc:ZDB-GENE-040426-1882]	LL0000011090	299.246	230.811	409.306	610.634	636.812	692.664	256.492	357.36
2.76e-35	-1.02113	0.337	0.701	6.11e-31	rod	aanat2	aanat2	chr3	+	54887782	54893706	5924	ENSDARG00000079802	protein_coding	arylalkylamine N-acetyltransferase 2 [Source:ZFIN;Acc:ZDB-GENE-991019-6]	LL0000000014	141.066	45.8663	83.6166	489.084	640.662	380.866	113.515	233.738
6.78e-35	0.646875	0.271	0.067	1.5e-30	rod	ubap1la	ubap1la	chr25	+	7423099	7433849	10750	ENSDARG00000089217	protein_coding	ubiquitin associated protein 1-like a [Source:ZFIN;Acc:ZDB-GENE-131127-353]	LL0000031452	66.2109	2.46593	2.94802	6.42814	4.18086	4.11268	6.06569	0
8.63e-35	-0.777401	0.461	0.811	1.91e-30	rod	eno3	eno3	chr23	+	44611857	44625579	13722	ENSDARG00000039007	protein_coding	enolase 3, (beta, muscle) [Source:ZFIN;Acc:ZDB-GENE-031006-5]	LL0000009650	164.922	236.236	274.233	256.23	684.451	505.9	208.833	129.855
1.08e-34	0.657447	0.389	0.129	2.38e-30	rod	acbd7	acbd7	chr16	+	28596555	28599328	2773	ENSDARG00000094730	protein_coding	acyl-CoA binding domain containing 7 [Source:ZFIN;Acc:ZDB-GENE-050913-108]	LL0000000151	52.381	2.21934	3.35002	2.49334	3.19066	2.90307	64.9895	42.5923
1.42e-34	-0.653056	0.383	0.783	3.15e-30	rod	si:dkey-28e7.3	si:dkey-28e7.3	chr11	-	11595973	11625630	29657	ENSDARG00000074508	protein_coding	si:dkey-28e7.3 [Source:ZFIN;Acc:ZDB-GENE-141215-28]	LL0000027533	127.409	344.49	362.339	323.043	192.21	111.325	159.441	192.185
1.71e-34	-0.732769	0.06	0.426	3.78e-30	rod	sox6	sox6	chr7	+	27250012	27454645	204633	ENSDARG00000015536	protein_coding	SRY-box transcription factor 6 [Source:ZFIN;Acc:ZDB-GENE-081120-6]	LL0000029199	26.1041	7.64438	10.3181	131.524	10.5622	209.827	15.5975	19.7379
2.07e-34	0.836526	0.367	0.131	4.59e-30	rod	lima1a	lima1a	chr23	+	36450916	36489229	38313	ENSDARG00000101441	protein_coding	LIM domain and actin binding 1a [Source:ZFIN;Acc:ZDB-GENE-001120-1]	LL0000013671	122.914	11.8365	13.0651	12.6225	12.7626	8.18504	32.928	25.9709
3.63e-34	-0.584983	0.735	0.928	8.03e-30	rod	ndufa3	ndufa3	chr16	-	5717760	5721386	3626	ENSDARG00000041400	protein_coding	NADH:ubiquinone oxidoreductase subunit A3 [Source:ZFIN;Acc:ZDB-GENE-040801-18]	LL0000020113	517.241	895.872	760.992	725.718	913.959	756.289	441.929	455.011
1.1e-33	-0.630902	0.702	0.92	2.43e-29	rod	sv2ba	sv2ba	chr7	+	15266093	15306015	39922	ENSDARG00000057427	protein_coding	synaptic vesicle glycoprotein 2Ba [Source:ZFIN;Acc:ZDB-GENE-070209-134]	LL0000029706	306.161	337.339	352.892	459.904	512.486	630.208	343.145	371.904
1.51e-33	-0.598579	0.512	0.862	3.35e-29	rod	rnf10	rnf10	chr8	-	41256612	41273768	17156	ENSDARG00000079687	protein_coding	ring finger protein 10 [Source:ZFIN;Acc:ZDB-GENE-030131-2969]	LL0000023752	175.641	220.947	205.893	288.098	284.409	336.998	261.691	181.796
3.87e-33	-0.768961	0.795	0.893	8.57e-29	rod	PLEKHB1	PLEKHB1	chr10	-	36731000	36738668	7668	ENSDARG00000063519	protein_coding	si:ch211-176g13.7 [Source:ZFIN;Acc:ZDB-GENE-030131-7664]	LL0000022108	336.414	306.762	388.938	619.088	751.565	809.996	168.973	239.971
4.12e-33	-0.648722	0.636	0.917	9.12e-29	rod	COX5B	COX5B	chr10	+	42374770	42378524	3754	ENSDARG00000015978, ENSDARG00000113254	protein_coding, protein_coding	zgc:86599 [Source:ZFIN;Acc:ZDB-GENE-040625-180], cytochrome c oxidase subunit 5B1 [Source:NCBI gene;Acc:100002384]	LL0000006108	320.337	509.708	411.651	376.494	694.574	507.432	584.039	557.855
5.08e-33	-0.593541	0.672	0.931	1.12e-28	rod	oaz1b	oaz1b	chr21	+	723967	735589	11622	ENSDARG00000104782	protein_coding	Danio rerio ornithine decarboxylase antizyme 1b (oaz1b), mRNA. [Source:RefSeq mRNA;Acc:NM_194432]	LL0000020797	231.652	239.195	274.501	335.042	437.45	422.033	580.573	519.418
5.41e-33	-0.63191	0.497	0.835	1.2e-28	rod	ppa1b	ppa1b	chr13	-	30152217	30161684	9467	ENSDARG00000030441	protein_coding	inorganic pyrophosphatase 1b [Source:ZFIN;Acc:ZDB-GENE-050417-375]	LL0000022345	202.609	197.768	313.964	352.613	430.409	369.536	136.045	202.573
5.74e-33	-0.596118	0.587	0.921	1.27e-28	rod	pkma	pkma	chr18	+	907266	951570	44304	ENSDARG00000099730	protein_coding	pyruvate kinase M1/2a [Source:ZFIN;Acc:ZDB-GENE-031201-4]	LL0000022026	23.6838	67.0733	35.5103	43.6334	46.8697	43.7073	61.5234	85.1846
7.84e-33	0.605724	0.265	0.067	1.73e-28	rod	BX936393.1-ttll3	BX936393.1	chr6	-	40383424	40408936	25512	ENSDARG00000097645	antisense		LL0000003769	24.5482	6.41142	4.22103	1.75313	4.29089	1.12897	6.06569	0
7.84e-33	0.605724	0.265	0.067	1.73e-28	rod	BX936393.1-ttll3	ttll3	chr6	-	40327543	40352215	24672	ENSDARG00000053728	protein_coding	tubulin tyrosine ligase-like family, member 3 [Source:NCBI gene;Acc:724000]	LL0000031329	26.1041	1.47956	2.68002	4.16855	1.32027	1.81442	0.866527	7.27186
1.54e-32	-0.938095	0.337	0.765	3.4e-28	rod	tpi1b	tpi1b	chr16	+	12236339	12255175	18836	ENSDARG00000040988, ENSDARG00000113061	protein_coding, protein_coding	triosephosphate isomerase 1b [Source:NCBI gene;Acc:560753], triosephosphate isomerase 1b [Source:NCBI gene;Acc:560753]	LL0000030872	95.7725	177.794	108.005	126.42	152.271	112.373	788.54	912.099
3.64e-32	-1.14655	0.476	0.849	8.07e-28	rod	hsp70l	hsp70l	chr8	+	4798158	4800911	2753	ENSDARG00000055723	protein_coding	heat shock cognate 70-kd protein, like [Source:ZFIN;Acc:ZDB-GENE-050321-1]	LL0000012368	364.765	167.683	125.559	562.131	567.387	631.014	1643.8	1892.76
4.2e-32	0.744023	0.846	0.86	9.3e-28	rod	hmgb1a	hmgb1a	chr10	+	36026576	36032038	5462	ENSDARG00000099175, ENSDARG00000114353	protein_coding, protein_coding	high mobility group box 1a [Source:ZFIN;Acc:ZDB-GENE-030131-341], high mobility group box 1a [Source:ZFIN;Acc:ZDB-GENE-030131-341]	LL0000012168	726.073	306.762	357.582	296.552	317.306	304.217	599.637	470.593
4.96e-32	1.28062	0.578	0.345	1.1e-27	rod	jun	jun	chr20	+	15552657	15554606	1949	ENSDARG00000043531	protein_coding	Jun proto-oncogene, AP-1 transcription factor subunit [Source:ZFIN;Acc:ZDB-GENE-030131-7859]	LL0000013044	357.159	24.9059	30.2842	54.4249	145.89	39.393	132.579	246.204
6.28e-32	1.01593	0.717	0.637	1.39e-27	rod	sncb	sncb	chr14	+	50770273	50804738	34465	ENSDARG00000104945	protein_coding	synuclein, beta [Source:ZFIN;Acc:ZDB-GENE-040426-1615]	LL0000029053	404.699	105.788	129.914	106.824	122.125	145.194	96.1845	96.6118
7.43e-32	0.965986	0.428	0.196	1.64e-27	rod	slc22a23	slc22a23	chr2	-	2021018	2096096	75078	ENSDARG00000078856	protein_coding	solute carrier family 22 member 23 [Source:ZFIN;Acc:ZDB-GENE-030131-3564]	LL0000028562	136.398	21.9468	21.1722	13.7523	12.4326	21.9343	9.5318	5.19418
2.15e-31	-0.625645	0.651	0.907	4.76e-27	rod	hipk2	hipk2	chr18	-	12456623	12654011	197388	ENSDARG00000042518, ENSDARG00000111166	protein_coding, protein_coding	homeodomain interacting protein kinase 2 [Source:ZFIN;Acc:ZDB-GENE-031125-4], homeodomain interacting protein kinase 2 [Source:ZFIN;Acc:ZDB-GENE-031125-4]	LL0000012122	133.459	141.791	164.687	200.519	174.826	260.953	129.113	182.835
3.15e-30	-0.586025	0.075	0.428	6.97e-26	rod	ccdc85b	ccdc85b	chr14	+	30729087	30735011	5924	ENSDARG00000061543	protein_coding	coiled-coil domain containing 85B [Source:ZFIN;Acc:ZDB-GENE-060130-56]	LL0000005102	14.8672	39.4549	33.1652	38.2572	77.7861	53.989	220.964	359.438
4.5e-30	0.725228	0.355	0.133	9.96e-26	rod	kdm6bb	kdm6bb	chr10	+	22710906	22763715	52809	ENSDARG00000056929	protein_coding	lysine (K)-specific demethylase 6B, b [Source:ZFIN;Acc:ZDB-GENE-040724-166]	LL0000013255	94.7352	16.0285	14.0701	7.48002	18.5938	10.0801	38.1272	17.6602
5.55e-30	0.957178	0.578	0.399	1.23e-25	rod	zgc:153184	zgc:153184	chr15	-	2931882	2973368	41486	ENSDARG00000099645	protein_coding	zgc:153184 [Source:ZFIN;Acc:ZDB-GENE-060825-136]	LL0000038716	243.407	91.7326	55.9454	49.8668	56.2216	41.4897	24.2628	29.0874
8.55e-30	-0.646056	0.256	0.667	1.89e-25	rod	aldoaa	aldoaa	chr3	+	39566999	39577052	10053	ENSDARG00000011665	protein_coding	aldolase a, fructose-bisphosphate, a [Source:ZFIN;Acc:ZDB-GENE-030131-8369]	LL0000000882	57.5672	102.829	75.2416	68.8395	120.915	91.4869	424.598	473.71
2.2e-29	-1.69241	0.386	0.716	4.87e-25	rod	efna1b	efna1b	chr16	+	23282655	23298149	15494	ENSDARG00000018787	protein_coding	ephrin-A1b [Source:ZFIN;Acc:ZDB-GENE-041007-5]	LL0000009430	167.515	1695.33	514.564	202.506	266.365	36.0061	2112.59	3265.06
5.86e-29	-0.646227	0.114	0.457	1.3e-24	rod	prnpa	prnpa	chr8	+	43053519	43056975	3456	ENSDARG00000026229, ENSDARG00000113995	protein_coding, protein_coding	prion protein a [Source:ZFIN;Acc:ZDB-GENE-041217-6], prion protein a [Source:ZFIN;Acc:ZDB-GENE-041217-6]	LL0000022630	35.9579	499.597	210.717	104.759	10.6722	19.8376	69.3222	112.194
7.62e-29	-0.910385	0.952	0.982	1.69e-24	rod	MSTRG.19598	MSTRG.19598	chr7	+	6244	8240	1996	NA	NA	NA	NA	NA	NA	NA	NA	NA	NA	NA	NA
8.61e-29	0.787875	0.765	0.756	1.91e-24	rod	ktn1	ktn1	chr17	+	43926523	44002238	75715	ENSDARG00000032802	protein_coding	kinectin 1 [Source:ZFIN;Acc:ZDB-GENE-030408-4]	LL0000013482	381.707	191.11	165.424	172.703	124.436	132.936	189.769	233.738
1.17e-28	-1.53604	0.145	0.458	2.6e-24	rod	thrb	thrb	chr19	-	17514631	17658253	143622	ENSDARG00000021163	protein_coding	thyroid hormone receptor beta [Source:NCBI gene;Acc:30607]	LL0000030288	78.1393	56.963	16.6161	13.0121	641.653	1035.23	63.2565	70.6409
1.97e-28	0.608286	0.931	0.931	4.35e-24	rod	rpl8	rpl8	chr9	-	33323104	33329787	6683	ENSDARG00000014867	protein_coding	ribosomal protein L8 [Source:NCBI gene;Acc:393686]	LL0000023938	973.629	597.741	524.346	493.954	604.575	495.618	856.129	811.332
3.31e-28	-1.62769	0.214	0.54	7.32e-24	rod	si:busm1-57f23.1	si:busm1-57f23.1	chr10	-	13236100	13239367	3267	ENSDARG00000074425	protein_coding	si:busm1-57f23.1 [Source:ZFIN;Acc:ZDB-GENE-030616-512]	LL0000024712	94.0437	105.295	28.4752	112.551	980.193	1163.4	303.284	81.0293
4.28e-28	-0.967731	0.407	0.798	9.47e-24	rod	hsp70.1	hsp70.1	chr3	-	26112776	26115606	2830	ENSDARG00000029688	protein_coding	heat shock cognate 70-kd protein, tandem duplicate 1 [Source:ZFIN;Acc:ZDB-GENE-990415-91]	LL0000012365	104.07	31.5639	17.4201	192.338	241.83	240.995	836.199	670.05
4.57e-28	0.810155	0.431	0.213	1.01e-23	rod	dyrk3	dyrk3	chr11	-	21259356	21267486	8130	ENSDARG00000070600, ENSDARG00000115625	protein_coding, protein_coding	dual specificity tyrosine phosphorylation regulated kinase 3 [Source:ZFIN;Acc:ZDB-GENE-080219-31], dual specificity tyrosine phosphorylation regulated kinase 3 [Source:ZFIN;Acc:ZDB-GENE-080219-31]	LL0000009322	108.911	6.41142	18.6261	24.6996	13.3128	15.3621	30.3284	16.6214
6.57e-28	-0.645978	0.729	0.891	1.45e-23	rod	faim2b	faim2b	chr11	-	1922248	1935901	13653	ENSDARG00000105362	protein_coding	Fas apoptotic inhibitory molecule 2b [Source:ZFIN;Acc:ZDB-GENE-120426-3]	LL0000009952	420.777	143.271	565.618	660.852	544.833	658.553	191.502	233.738
8.02e-28	0.953518	0.645	0.526	1.77e-23	rod	sec14l8	sec14l8	chr5	+	13427756	13469383	41627	ENSDARG00000059729	protein_coding	SEC14-like lipid binding 8 [Source:ZFIN;Acc:ZDB-GENE-060526-180]	LL0000024370	135.879	20.7138	20.1001	32.4134	22.3346	24.918	45.0594	43.6312
2.01e-27	0.912623	0.509	0.315	4.44e-23	rod	dscamb	dscamb	chr15	-	6138423	6405153	266730	ENSDARG00000028118	protein_coding	Down syndrome cell adhesion molecule b [Source:ZFIN;Acc:ZDB-GENE-031118-67]	LL0000009234	146.943	16.2751	25.6612	35.2184	25.4153	32.4176	14.731	44.67
4.07e-27	0.779152	0.416	0.197	9e-23	rod	fnbp1a	fnbp1a	chr8	-	11571046	11640298	69252	ENSDARG00000036156	protein_coding	formin binding protein 1a [Source:ZFIN;Acc:ZDB-GENE-081105-105]	LL0000010428	80.2138	12.5762	12.5961	13.1679	9.02186	10.6043	34.6611	7.27186
4.67e-27	0.924812	0.62	0.499	1.03e-22	rod	tmem147	tmem147	chr16	-	45019449	45042236	22787	ENSDARG00000039913	protein_coding	transmembrane protein 147 [Source:NCBI gene;Acc:436757]	LL0000030485	215.747	95.1849	61.5735	57.5416	63.043	49.0296	64.9895	115.311
5.47e-27	0.876564	0.642	0.519	1.21e-22	rod	gstp1	gstp1	chr14	+	3507326	3514055	6729	ENSDARG00000104068	protein_coding	glutathione S-transferase pi 1 [Source:ZFIN;Acc:ZDB-GENE-020806-4]	LL0000011818	300.283	94.1985	84.0856	62.7231	56.1116	51.3278	391.67	271.136
7.54e-27	-0.951393	0.06	0.364	1.67e-22	rod	zgc:122979	zgc:122979	chr21	+	5169154	5174054	4900	ENSDARG00000004187	protein_coding	zgc:122979 [Source:ZFIN;Acc:ZDB-GENE-051127-45]	LL0000038647	21.4364	31.8105	12.1271	60.1518	82.7371	170.878	326.681	447.739
1.11e-26	0.687465	0.34	0.136	2.46e-22	rod	samd11	samd11	chr23	+	23020114	23123901	103787	ENSDARG00000077852	protein_coding	sterile alpha motif domain containing 11 [Source:ZFIN;Acc:ZDB-GENE-060428-2]	LL0000024178	92.6607	4.68527	2.68002	27.1151	12.9827	6.57222	6.06569	6.23302
1.69e-26	-0.983222	0.488	0.175	3.73e-22	rod	sncgb	sncgb	chr12	-	25893006	25916598	23592	ENSDARG00000109715	protein_coding	synuclein, gamma b (breast cancer-specific protein 1) [Source:ZFIN;Acc:ZDB-GENE-050522-235]	LL0000029055	228.54	2.95912	2.88102	2.88292	4.841	3.58851	2520.73	3948.62
1.9e-26	1.07095	0.551	0.385	4.2e-22	rod	tcf12	tcf12	chr7	-	52516706	52709935	193229	ENSDARG00000004714	protein_coding	transcription factor 12 [Source:ZFIN;Acc:ZDB-GENE-040516-11]	LL0000030073	242.37	33.7832	38.7933	38.5299	42.3588	36.7319	118.714	169.33
2.89e-26	0.999459	0.521	0.331	6.39e-22	rod	socs2	socs2	chr4	-	18427966	18436958	8992	ENSDARG00000045557	protein_coding	suppressor of cytokine signaling 2 [Source:ZFIN;Acc:ZDB-GENE-041210-171]	LL0000029135	200.189	29.5912	23.9862	31.0499	34.8772	32.4579	97.9176	72.7186
3.57e-26	-1.21154	0.244	0.598	7.9e-22	rod	hsp70.3	hsp70.3	chr3	+	26123736	26127091	3355	ENSDARG00000021924	protein_coding	heat shock cognate 70-kd protein, tandem duplicate 3 [Source:ZFIN;Acc:ZDB-GENE-110713-1]	LL0000012367	108.565	33.7832	17.6881	195.883	251.072	286.799	1177.61	964.041
6.35e-26	-1.33341	0.319	0.663	1.41e-21	rod	hsp70.2	hsp70.2	chr3	-	26119603	26122353	2750	ENSDARG00000092362	protein_coding	heat shock cognate 70-kd protein, tandem duplicate 2 [Source:ZFIN;Acc:ZDB-GENE-110405-1]	LL0000012366	167.343	54.9902	24.2542	244.776	304.323	304.419	1401.17	1409.7
2.08e-25	0.852745	0.648	0.6	4.6e-21	rod	eef1da	eef1da	chr2	+	50999477	51032888	33411	ENSDARG00000102291	protein_coding	eukaryotic translation elongation factor 1 delta a (guanine nucleotide exchange protein) [Source:ZFIN;Acc:ZDB-GENE-040426-2740]	LL0000009400	311.866	66.5801	76.3806	99.6167	84.0574	102.091	146.443	115.311
2.15e-25	0.688479	0.81	0.858	4.75e-21	rod	selenou1a	selenou1a	chr13	+	18654721	18669575	14854	ENSDARG00000057378, ENSDARG00000111971	protein_coding, protein_coding	Danio rerio selenoprotein U 1a (selenou1a), transcript variant 2, mRNA. [Source:RefSeq mRNA;Acc:NM_001354552], selenoprotein U 1a [Source:NCBI gene;Acc:323739]	LL0000024413	410.75	229.331	210.784	216.687	198.701	204.505	258.225	234.777
2.18e-25	0.636277	0.328	0.129	4.83e-21	rod	plch2b	plch2b	chr11	-	25750070	25777541	27471	ENSDARG00000056805, ENSDARG00000110896	protein_coding, protein_coding	phospholipase C, eta 2b [Source:ZFIN;Acc:ZDB-GENE-101112-1], phospholipase C, eta 2b [Source:ZFIN;Acc:ZDB-GENE-101112-1]	LL0000022085	87.4745	24.9059	18.0231	11.5317	7.04146	5.88678	11.2649	15.5826
5.28e-25	-1.82064	0.024	0.294	1.17e-20	rod	rgs16	rgs16	chr6	-	35443430	35446110	2680	ENSDARG00000040177, ENSDARG00000110238	protein_coding, protein_coding	regulator of G protein signaling 16 [Source:ZFIN;Acc:ZDB-GENE-050417-393], regulator of G protein signaling 16 [Source:ZFIN;Acc:ZDB-GENE-050417-393]	LL0000023606	6.91498	1.23296	8.77706	50.0616	14.9631	42.417	2137.72	2016.38
1.2e-24	0.734465	0.316	0.121	2.66e-20	rod	sdc4	sdc4	chr6	-	52663086	52705906	42820	ENSDARG00000059906	protein_coding	syndecan 4 [Source:ZFIN;Acc:ZDB-GENE-061111-1]	LL0000024337	74.1632	18.7411	11.6581	7.28523	11.8825	8.78984	21.6632	22.8544
6.66e-24	0.926644	0.596	0.483	1.47e-19	rod	drd4a	drd4a	chr25	-	4705993	4733459	27466	ENSDARG00000038363	protein_coding	dopamine receptor D4a [Source:ZFIN;Acc:ZDB-GENE-070112-996]	LL0000009203	183.939	25.3991	39.3963	50.3732	57.5419	65.319	64.9895	48.8253
7.29e-24	0.855966	0.639	0.555	1.61e-19	rod	tmem59	tmem59	chr2	-	26612572	26620902	8330	ENSDARG00000019033	protein_coding	transmembrane protein 59 [Source:ZFIN;Acc:ZDB-GENE-070912-397]	LL0000030633	199.843	49.072	68.0725	64.1256	59.4123	55.1986	136.911	93.4953
1.03e-23	0.831474	0.744	0.754	2.29e-19	rod	LOC103909376	LOC103909376	chr20	-	54483694	54487313	3619	NA	NA	NA	LL0000015607	472.12	160.779	135.207	135.809	202.442	244.019	188.036	359.438
1.3e-23	0.804751	0.735	0.717	2.88e-19	rod	spock1	spock1	chr14	-	2650020	2933283	283263	ENSDARG00000074644	protein_coding	SPARC (osteonectin), cwcv and kazal like domains proteoglycan 1 [Source:ZFIN;Acc:ZDB-GENE-110428-1]	LL0000029299	386.72	254.977	199.259	179.092	132.357	180.434	174.172	87.2623
1.51e-23	0.747108	0.449	0.258	3.35e-19	rod	tex264a	tex264a	chr6	-	42145626	42290259	144633	ENSDARG00000092154	protein_coding	testis expressed 264, ER-phagy receptor a [Source:ZFIN;Acc:ZDB-GENE-040426-1885]	LL0000030187	112.196	27.3718	22.8472	20.648	13.8629	21.7327	38.9937	40.5146
2.2e-23	-0.735	0.205	0.53	4.86e-19	rod	cngb3.2	cngb3.2	chr24	-	31428987	31457529	28542	ENSDARG00000101368	protein_coding	cyclic nucleotide gated channel subunit beta 3, tandem duplicate 2 [Source:ZFIN;Acc:ZDB-GENE-091118-102]	LL0000005887	103.552	905.489	389.072	176.832	72.395	46.691	70.1887	94.5342
2.38e-23	0.925331	0.512	0.356	5.27e-19	rod	si:dkey-121a11.3	si:dkey-121a11.3	chr22	+	16446052	16477891	31839	ENSDARG00000071458	protein_coding	si:dkey-121a11.3 [Source:ZFIN;Acc:ZDB-GENE-050208-417]	LL0000026705	171.319	27.6184	24.4552	34.1665	32.4567	36.8528	67.5891	34.2816
3.13e-23	-1.17503	0.916	0.913	6.93e-19	rod	opn1sw1	opn1sw1	chr4	-	13577665	13580348	2683	ENSDARG00000045677	protein_coding	opsin 1 (cone pigments), short-wave-sensitive 1 [Source:NCBI gene;Acc:30582]	LL0000020898	1523.02	40666.1	223.313	203.558	182.968	176.119	1205.34	1280.89
3.5e-23	0.612515	0.855	0.831	7.74e-19	rod	tmsb1	tmsb1	chr14	-	12066695	12071679	4984	ENSDARG00000104181	protein_coding	thymosin beta 1 [Source:ZFIN;Acc:ZDB-GENE-030131-8575]	LL0000030689	695.474	704.516	496.675	282.799	424.028	272.848	130.846	192.185
4.25e-23	0.826776	0.642	0.583	9.41e-19	rod	man2a2	man2a2	chr25	+	8662469	8742650	80181	ENSDARG00000063101	protein_coding	mannosidase, alpha, class 2A, member 2 [Source:ZFIN;Acc:ZDB-GENE-110331-1]	LL0000018564	255.336	69.5392	74.3705	112.512	60.9526	70.6413	55.4577	142.321
4.47e-23	0.756759	0.386	0.192	9.9e-19	rod	cdk5r2a	cdk5r2a	chr6	+	13742824	13744681	1857	ENSDARG00000071011	protein_coding	cyclin-dependent kinase 5, regulatory subunit 2a (p39) [Source:ZFIN;Acc:ZDB-GENE-050417-22]	LL0000005366	88.5118	4.43867	7.63806	12.8952	23.6549	31.0064	23.3962	16.6214
7.51e-23	0.870707	0.467	0.296	1.66e-18	rod	WDR31	WDR31	chr5	-	9978699	10002275	23576	ENSDARG00000073808	protein_coding	si:ch73-266o15.4 [Source:NCBI gene;Acc:568862]	LL0000032005	164.231	22.1934	29.8152	28.7903	23.8749	24.1116	18.1971	48.8253
1.52e-22	0.731744	0.449	0.237	3.37e-18	rod	auts2b	auts2b	chr15	-	20004732	20024571	19839	ENSDARG00000020946	protein_coding	activator of transcription and developmental regulator AUTS2 b [Source:ZFIN;Acc:ZDB-GENE-131127-20]	LL0000001692	132.595	142.777	102.913	13.7913	8.14168	7.09639	18.1971	41.5535
2.31e-22	-0.594549	0.777	0.916	5.12e-18	rod	cycsb	cycsb	chr6	-	10910589	10912424	1835	ENSDARG00000044562	protein_coding	cytochrome c, somatic b [Source:NCBI gene;Acc:415158]	LL0000008531	477.134	528.695	253.329	771.533	1350.64	692.019	514.717	502.797
3.9e-22	-0.843514	0.855	0.935	8.62e-18	rod	MSTRG.14870	MSTRG.14870	chr3	+	7600223	7601056	833	NA	NA	NA	NA	NA	NA	NA	NA	NA	NA	NA	NA
5.66e-22	0.823655	0.678	0.643	1.25e-17	rod	ncam1b	ncam1b	chr15	-	18367307	18574863	207556	ENSDARG00000007220	protein_coding	neural cell adhesion molecule 1b [Source:ZFIN;Acc:ZDB-GENE-010822-2]	LL0000020039	271.932	117.625	80.8026	106.006	101.991	134.388	105.716	131.932
7.89e-21	0.728006	0.401	0.218	1.75e-16	rod	grb10a	grb10a	chr19	-	23133336	23249822	116486	ENSDARG00000002013	protein_coding	growth factor receptor-bound protein 10a [Source:ZFIN;Acc:ZDB-GENE-040822-32]	LL0000011693	138.818	33.29	27.4702	22.0894	15.7333	21.2085	60.6569	40.5146
1.09e-20	-0.917638	0.157	0.417	2.41e-16	rod	CT573282.1	CT573282.1	chr11	-	25475283	25476185	902	ENSDARG00000102967	antisense		LL0000007591	26.1041	10.8501	14.8741	3.03876	230.168	284.38	77.9874	25.9709
2.52e-20	0.768497	0.675	0.671	5.59e-16	rod	icmt	icmt	chr23	+	21492151	21498974	6823	ENSDARG00000020241, ENSDARG00000110063	protein_coding, protein_coding	isoprenylcysteine carboxyl methyltransferase [Source:ZFIN;Acc:ZDB-GENE-050417-90], isoprenylcysteine carboxyl methyltransferase [Source:ZFIN;Acc:ZDB-GENE-050417-90]	LL0000012456	230.788	150.915	104.722	104.486	96.82	68.8672	76.2544	74.7963
1.38e-19	-0.838958	0.262	0.56	3.05e-15	rod	dnajb1b	dnajb1b	chr1	-	55734864	55750322	15458	ENSDARG00000041394	protein_coding	DnaJ heat shock protein family (Hsp40) member B1b [Source:ZFIN;Acc:ZDB-GENE-030131-5455]	LL0000009050	83.8441	19.974	15.7451	152.211	135.438	178.418	360.475	392.68
1.64e-19	-1.01142	0.997	0.992	3.62e-15	rod	opn1sw2	opn1sw2	chr11	+	25459697	25475403	15706	ENSDARG00000017274, ENSDARG00000115330	protein_coding, protein_coding	opsin 1 (cone pigments), short-wave-sensitive 2 [Source:NCBI gene;Acc:30435], opsin 1 (cone pigments), short-wave-sensitive 2 [Source:NCBI gene;Acc:30435]	LL0000020899	2310.47	542.504	23050.9	437.893	620.638	488.32	2733.03	3130.02
2.23e-19	-0.63125	0.654	0.891	4.93e-15	rod	CT027638.1	CT027638.1	chr20	-	55169000	55169889	889	ENSDARG00000096403	lincRNA		LL0000007517	0	0	0	0.0389584	0	0.0403204	0	0
2.63e-19	0.856788	0.59	0.517	5.83e-15	rod	prom1a	prom1a	chr14	-	46455962	46617228	161266	ENSDARG00000039966	protein_coding	prominin 1a [Source:NCBI gene;Acc:322857]	LL0000022642	225.774	31.0707	59.9654	89.4096	44.8893	73.1412	28.5954	31.1651
3.59e-19	0.937318	0.434	0.266	7.94e-15	rod	si:dkey-23f9.4	si:dkey-23f9.4	chr11	+	11303458	11319853	16395	ENSDARG00000098623	protein_coding	si:dkey-23f9.4 [Source:ZFIN;Acc:ZDB-GENE-141222-88]	LL0000027300	183.247	24.6593	39.9993	35.2184	24.7551	29.958	57.1908	12.466
4.04e-19	0.857035	0.608	0.549	8.94e-15	rod	cited4a	cited4a	chr19	-	15851226	15855427	4201	ENSDARG00000035990	protein_coding	Cbp/p300-interacting transactivator, with Glu/Asp-rich carboxy-terminal domain, 4a [Source:ZFIN;Acc:ZDB-GENE-030131-7661]	LL0000005718	223.7	61.4016	54.1364	70.7095	81.5269	73.2218	130.846	154.787
4.72e-19	0.803995	0.392	0.231	1.04e-14	rod	mest	mest	chr4	-	15996234	16001215	4981	ENSDARG00000032319	protein_coding	mesoderm specific transcript [Source:ZFIN;Acc:ZDB-GENE-991111-5]	LL0000018885	93.3522	11.3433	20.9712	18.9728	11.3323	16.8539	32.0615	20.7767
6.36e-19	-0.616054	0.732	0.912	1.41e-14	rod	zgc:153409	zgc:153409	chr5	+	27429872	27430247	375	ENSDARG00000061547	protein_coding	zgc:153409 [Source:ZFIN;Acc:ZDB-GENE-060929-224]	LL0000040279	705.155	1569.07	833.955	789.492	859.718	773.506	1328.39	1375.42
6.7e-19	0.773483	0.253	0.099	1.48e-14	rod	si:ch73-267c23.10	si:ch73-267c23.10	chr11	-	2464543	2478374	13831	ENSDARG00000111669	protein_coding	si:ch73-267c23.10 [Source:ZFIN;Acc:ZDB-GENE-160114-59]	LL0000026392	63.2721	12.3296	6.56605	3.19459	8.25171	5.68517	8.66527	2.07767
7.62e-19	0.658199	0.34	0.172	1.69e-14	rod	sirt2	sirt2	chr15	+	6785706	6808012	22306	ENSDARG00000011488	protein_coding	sirtuin 2 (silent mating type information regulation 2, homolog) 2 (S. cerevisiae) [Source:NCBI gene;Acc:322309]	LL0000028429	68.4583	4.68527	5.29304	18.2715	13.0927	10.8462	13.8644	10.3884
8.14e-19	0.793724	0.518	0.386	1.8e-14	rod	arglu1b	arglu1b	chr1	-	7661471	7673461	11990	ENSDARG00000018319	protein_coding	arginine and glutamate rich 1b [Source:NCBI gene;Acc:393131]	LL0000001257	211.253	51.2913	51.5904	47.4124	47.5298	31.1677	162.041	138.165
1.62e-18	0.780852	0.512	0.368	3.59e-14	rod	fam169aa	fam169aa	chr5	+	51079504	51096579	17075	ENSDARG00000059719, ENSDARG00000115913	protein_coding, protein_coding	family with sequence similarity 169 member Aa [Source:ZFIN;Acc:ZDB-GENE-060825-117], family with sequence similarity 169 member Aa [Source:ZFIN;Acc:ZDB-GENE-060825-117]	LL0000010016	208.66	40.1947	52.8634	39.1143	41.6986	29.2323	175.905	264.903
1.63e-18	0.718003	0.53	0.403	3.62e-14	rod	mgst3b	mgst3b	chr13	+	45476181	45482003	5822	ENSDARG00000033364	protein_coding	microsomal glutathione S-transferase 3b [Source:ZFIN;Acc:ZDB-GENE-061215-48]	LL0000018978	161.119	47.3458	36.9173	44.4516	35.2073	48.1425	100.517	113.233
1.71e-18	-0.704248	0.518	0.787	3.78e-14	rod	gadd45ba	gadd45ba	chr11	+	6456146	6457748	1602	ENSDARG00000027744	protein_coding	growth arrest and DNA-damage-inducible, beta a [Source:ZFIN;Acc:ZDB-GENE-040426-1971]	LL0000011088	293.195	115.159	139.026	498.941	538.451	620.289	323.215	522.535
2.29e-18	0.647814	0.762	0.827	5.08e-14	rod	eef1g	eef1g	chr14	+	26719691	26729289	9598	ENSDARG00000056119	protein_coding	eukaryotic translation elongation factor 1 gamma [Source:NCBI gene;Acc:195822]	LL0000009403	409.021	227.359	179.628	185.13	229.067	186.28	363.075	396.836
2.67e-18	0.627042	0.431	0.261	5.91e-14	rod	zranb2	zranb2	chr6	+	37301341	37307487	6146	ENSDARG00000044332	protein_coding	zinc finger, RAN-binding domain containing 2 [Source:ZFIN;Acc:ZDB-GENE-040426-2743]	LL0000039733	106.145	14.0558	21.9762	18.3494	22.9948	21.0472	117.848	102.845
2.84e-18	0.755228	0.461	0.295	6.27e-14	rod	gbp	gbp	chr16	+	40954481	40955839	1358	ENSDARG00000040059	protein_coding	glycogen synthase kinase binding protein [Source:ZFIN;Acc:ZDB-GENE-990714-7]	LL0000011191	152.13	19.2342	23.7852	24.1153	26.7355	27.9823	108.316	174.525
5.88e-18	0.598951	0.274	0.117	1.3e-13	rod	ten1	ten1	chr6	-	23107602	23117348	9746	ENSDARG00000097346	protein_coding	TEN1 subunit of CST complex [Source:ZFIN;Acc:ZDB-GENE-030131-8755]	LL0000030149	89.7219	7.1512	9.78207	10.1681	9.46196	8.74952	15.5975	28.0486
1.03e-17	0.977321	0.524	0.409	2.28e-13	rod	XLOC-043418	XLOC-043418	NA	NA	NA	NA	NA	NA	NA	NA	NA	NA	NA	NA	NA	NA	NA	NA	NA
1.04e-17	-0.656204	0.581	0.845	2.29e-13	rod	itm2cb	itm2cb	chr2	-	48284404	48306803	22399	ENSDARG00000039650	protein_coding	integral membrane protein 2Cb [Source:ZFIN;Acc:ZDB-GENE-030131-7806]	LL0000012965	186.359	244.127	200.063	319.147	473.758	332.321	512.984	390.603
1.56e-17	0.712759	0.675	0.693	3.44e-13	rod	ppib	ppib	chr25	+	5983430	5990182	6752	ENSDARG00000092798	protein_coding	peptidylprolyl isomerase B (cyclophilin B) [Source:ZFIN;Acc:ZDB-GENE-040426-1955]	LL0000022374	286.972	129.215	101.171	107.876	117.834	102.212	202.767	186.991
1.96e-17	0.649671	0.747	0.735	4.34e-13	rod	xbp1	xbp1	chr5	-	15944411	15948920	4509	ENSDARG00000035622	protein_coding	X-box binding protein 1 [Source:ZFIN;Acc:ZDB-GENE-011210-2]	LL0000032182	451.721	609.578	298.152	154.977	270.876	130.235	294.619	259.709
4.32e-17	0.676749	0.416	0.263	9.57e-13	rod	zgc:103625	zgc:103625	chr3	+	50069204	50075190	5986	ENSDARG00000038770	protein_coding	zgc:103625 [Source:NCBI gene;Acc:447931]	LL0000038481	112.714	8.38416	21.5742	34.4392	33.3369	34.3933	15.5975	48.8253
2.14e-16	0.760139	0.446	0.304	4.73e-12	rod	suco	suco	chr20	-	14683699	14781904	98205	ENSDARG00000016532	protein_coding	SUN domain containing ossification factor [Source:ZFIN;Acc:ZDB-GENE-030131-2941]	LL0000029646	124.988	15.2888	33.0312	52.6328	19.6941	27.942	47.659	36.3593
3.77e-16	-0.598208	0.416	0.721	8.34e-12	rod	histh1l	histh1l	chr5	+	27432958	27434351	1393	ENSDARG00000035519	protein_coding	histone H1 like [Source:ZFIN;Acc:ZDB-GENE-050417-145]	LL0000012141	207.449	307.748	314.031	254.087	386.95	232.447	337.079	383.331
5.12e-16	0.611183	0.355	0.206	1.13e-11	rod	kdelr2b	kdelr2b	chr12	-	982796	990149	7353	ENSDARG00000037361	protein_coding	KDEL endoplasmic reticulum protein retention receptor 2b [Source:ZFIN;Acc:ZDB-GENE-030131-4189]	LL0000013234	83.1527	27.1252	16.2141	16.5573	17.1635	13.8702	27.7289	30.1263
1.36e-15	0.730879	0.639	0.625	3.01e-11	rod	mtdha	mtdha	chr19	-	32895379	32914305	18926	ENSDARG00000014159, ENSDARG00000115030	protein_coding, protein_coding	metadherin a [Source:ZFIN;Acc:ZDB-GENE-030616-615], metadherin a [Source:ZFIN;Acc:ZDB-GENE-030616-615]	LL0000019683	273.833	136.612	86.2296	98.6038	101.221	89.8741	204.5	156.864
1.55e-15	0.674041	0.401	0.252	3.43e-11	rod	tmx1	tmx1	chr13	+	36923052	36934915	11863	ENSDARG00000019487	protein_coding	thioredoxin-related transmembrane protein 1 [Source:ZFIN;Acc:ZDB-GENE-030131-2327]	LL0000030706	99.23	87.0473	24.1872	21.3882	16.1733	14.1928	32.928	77.9128
2.17e-15	0.804875	0.503	0.399	4.8e-11	rod	arl13b	arl13b	chr1	+	33668236	33694795	26559	ENSDARG00000012763	protein_coding	ADP-ribosylation factor-like 13b [Source:NCBI gene;Acc:286784]	LL0000001348	146.079	31.0707	35.7783	48.9707	31.0264	36.5303	36.3941	32.2039
2.24e-15	0.626363	0.413	0.28	4.96e-11	rod	cuedc1a	cuedc1a	chr10	+	37137464	37167451	29987	ENSDARG00000068716	protein_coding	CUE domain containing 1a [Source:ZFIN;Acc:ZDB-GENE-061027-344]	LL0000008427	103.033	14.549	18.4251	29.1799	28.3859	20.2408	31.195	19.7379
1.12e-14	0.633845	0.355	0.213	2.48e-10	rod	ankrd33ba	ankrd33ba	chr24	+	22039416	22062819	23403	ENSDARG00000058357	protein_coding	ankyrin repeat domain 33ba [Source:ZFIN;Acc:ZDB-GENE-040724-39]	LL0000001035	92.8336	56.4698	24.4552	19.1286	9.57198	16.1282	12.1314	18.6991
2.09e-13	0.627948	0.373	0.245	4.61e-09	rod	gchfr	gchfr	chr17	+	1063988	1069195	5207	ENSDARG00000098588	protein_coding	GTP cyclohydrolase I feedback regulator [Source:NCBI gene;Acc:393735]	LL0000011212	110.813	4.93186	23.1152	33.2315	15.9533	17.2571	20.7967	25.9709
2.8e-13	-0.655955	0.111	0.303	6.2e-09	rod	pcdh11	pcdh11	chr14	-	26995114	27297789	302675	ENSDARG00000098652, ENSDARG00000105441	protein_coding, protein_coding	protocadherin 11 [Source:ZFIN;Acc:ZDB-GENE-140106-21], protocadherin 11 [Source:ZFIN;Acc:ZDB-GENE-140106-21]	LL0000021357	44.4288	225.633	358.453	11.0252	8.80182	11.8542	89.2523	221.272
4.98e-13	0.629751	0.401	0.277	1.1e-08	rod	MSTRG.8053	MSTRG.8053	chr19	+	440347	457446	17099	NA	NA	NA	NA	NA	NA	NA	NA	NA	NA	NA	NA
7.58e-13	0.653135	0.461	0.371	1.68e-08	rod	dad1-pigr	dad1	chr2	-	51640591	51644044	3453	ENSDARG00000102105	protein_coding	defender against cell death 1 [Source:ZFIN;Acc:ZDB-GENE-060503-233]	LL0000008662	138.3	43.4004	47.7044	36.1534	44.1191	30.3209	53.7247	74.7963
7.58e-13	0.653135	0.461	0.371	1.68e-08	rod	dad1-pigr	pigr	chr2	-	51613323	51634896	21573	ENSDARG00000101890	protein_coding	polymeric immunoglobulin receptor [Source:ZFIN;Acc:ZDB-GENE-060503-327]	LL0000021780	0	0	0	0	0	0	0	0
1.09e-12	0.626586	0.587	0.555	2.42e-08	rod	ubiad1	ubiad1	chr8	-	53918234	53926228	7994	ENSDARG00000013009	protein_coding	UbiA prenyltransferase domain containing 1 [Source:NCBI gene;Acc:558410]	LL0000031509	118.419	66.8267	44.6893	51.4641	57.5419	64.1094	46.7925	55.0584
1.53e-12	0.628021	0.545	0.482	3.39e-08	rod	h2afy2	h2afy2	chr13	-	7753049	7767600	14551	NA	NA	NA	LL0000011905	163.021	60.4153	60.8364	62.6062	46.9797	47.0539	167.24	180.758
1.59e-12	0.753504	0.548	0.534	3.51e-08	rod	cldn2	cldn2	chr21	+	37984396	38009508	25112	ENSDARG00000044387	protein_coding	claudin 2 [Source:ZFIN;Acc:ZDB-GENE-040912-26]	LL0000005767	190.508	51.2913	56.0124	63.2685	64.0332	62.0127	18.1971	62.3302
3.04e-12	0.651232	0.533	0.483	6.74e-08	rod	ube2e3	ube2e3	chr9	+	43797902	43883267	85365	ENSDARG00000012244	protein_coding	ubiquitin-conjugating enzyme E2E 3 (UBC4/5 homolog, yeast) [Source:ZFIN;Acc:ZDB-GENE-030131-408]	LL0000031474	206.066	73.9779	50.5854	48.5032	52.1508	47.6184	235.695	158.942
4.11e-12	0.648497	0.524	0.47	9.1e-08	rod	emc10	emc10	chr3	-	30241237	30248301	7064	ENSDARG00000054793	protein_coding	ER membrane protein complex subunit 10 [Source:NCBI gene;Acc:565829]	LL0000009601	173.393	52.2777	68.2065	56.8403	47.6398	47.82	77.1209	114.272
7.27e-12	0.697529	0.437	0.351	1.61e-07	rod	arfgef1	arfgef1	chr24	-	18736916	18877118	140202	ENSDARG00000063474	protein_coding	ADP-ribosylation factor guanine nucleotide-exchange factor 1 (brefeldin A-inhibited) [Source:ZFIN;Acc:ZDB-GENE-030131-108]	LL0000001247	156.451	31.0707	34.3713	44.1399	24.425	37.9415	46.7925	77.9128
9.03e-12	0.650635	0.455	0.364	2e-07	rod	tmem9	tmem9	chr8	+	25761624	25766687	5063	ENSDARG00000055757	protein_coding	transmembrane protein 9 [Source:ZFIN;Acc:ZDB-GENE-030131-6083]	LL0000030660	104.762	44.6333	26.8002	38.0624	29.046	30.9257	41.5933	38.437
3.1e-11	0.645793	0.422	0.328	6.86e-07	rod	plxnb1a	plxnb1a	chr23	-	9938236	10137465	199229	ENSDARG00000075821	protein_coding	plexin b1a [Source:ZFIN;Acc:ZDB-GENE-050302-63]	LL0000022183	115.653	45.6197	71.3555	31.1667	8.36173	23.3455	11.2649	29.0874
7.83e-11	0.665775	0.548	0.533	1.73e-06	rod	emc7	emc7	chr20	+	29217835	29225133	7298	ENSDARG00000012144	protein_coding	ER membrane protein complex subunit 7 [Source:NCBI gene;Acc:561549]	LL0000009606	155.068	69.2926	56.4144	59.4895	61.9428	49.9166	80.587	63.3691
1.58e-10	0.5863	0.377	0.277	3.49e-06	rod	CABZ01087560.1	CABZ01087560.1	chr15	+	47609322	47614730	5408	ENSDARG00000117652	lincRNA		LL0000004604	108.911	37.2355	28.6762	19.9857	26.2954	22.2165	57.1908	50.903
8.06e-10	0.586601	0.407	0.314	1.78e-05	rod	rpz2	rpz2	chr16	+	46401756	46415964	14208	ENSDARG00000091215	protein_coding	rapunzel 2 [Source:ZFIN;Acc:ZDB-GENE-030131-9071]	LL0000024015	87.8203	34.7696	29.8822	28.4786	25.6353	22.0552	41.5933	28.0486
8.42e-10	0.626746	0.593	0.631	1.86e-05	rod	rdh8a	rdh8a	chr3	-	53687645	53722306	34661	ENSDARG00000028048	protein_coding	retinol dehydrogenase 8a [Source:ZFIN;Acc:ZDB-GENE-021115-3]	LL0000023372	231.306	116.145	97.3517	92.9548	112.333	104.712	72.7883	71.6797
2.33e-09	-0.590508	0.708	0.941	5.17e-05	rod	mdh1aa	mdh1aa	chr1	+	50968908	50990889	21981	ENSDARG00000017772	protein_coding	malate dehydrogenase 1Aa, NAD (soluble) [Source:ZFIN;Acc:ZDB-GENE-040204-1]	LL0000018801	281.267	243.141	260.833	282.721	363.735	268.493	1292.86	1675.64
3.57e-09	0.603328	0.578	0.59	7.89e-05	rod	ppp3r1a	ppp3r1a	chr13	+	1100160	1125163	25003	ENSDARG00000092659	protein_coding	protein phosphatase 3, regulatory subunit B, alpha a [Source:ZFIN;Acc:ZDB-GENE-081113-3]	LL0000022482	198.806	95.9247	86.7656	73.5925	85.5977	114.47	51.1251	65.4467
8.04e-09	0.595971	0.407	0.339	0.000178	rod	pik3ca	pik3ca	chr11	-	34484686	34522249	37563	ENSDARG00000075456	protein_coding	phosphatidylinositol-4,5-bisphosphate 3-kinase, catalytic subunit alpha [Source:ZFIN;Acc:ZDB-GENE-130409-1]	LL0000021798	136.917	40.4412	32.0262	34.7899	22.7747	33.2643	58.0573	27.0098
1.61e-08	0.585942	0.449	0.393	0.000356	rod	tmem63ba	tmem63ba	chr13	+	46718518	46800473	81955	ENSDARG00000104559	protein_coding	transmembrane protein 63Ba [Source:ZFIN;Acc:ZDB-GENE-030131-4320]	LL0000030638	112.714	43.4004	44.9573	48.5032	44.0091	42.0945	33.7946	51.9418
2.63e-08	-0.866602	0.34	0.58	0.000582	rod	eno1a	eno1a	chr23	+	22656471	22678882	22411	ENSDARG00000022456, ENSDARG00000116458	protein_coding, protein_coding	enolase 1a, (alpha) [Source:ZFIN;Acc:ZDB-GENE-030131-6048], enolase 1a, (alpha) [Source:ZFIN;Acc:ZDB-GENE-030131-6048]	LL0000009647	93.8709	130.201	66.8665	39.1532	134.558	44.5137	1296.32	1272.58
5.52e-08	0.679962	0.584	0.653	0.001221	rod	asmt	asmt	chr9	-	55729993	55745467	15474	ENSDARG00000098249	protein_coding	acetylserotonin O-methyltransferase [Source:ZFIN;Acc:ZDB-GENE-080220-43]	LL0000001487	177.715	73.2381	98.8927	94.5521	83.8373	75.9233	51.9916	29.0874
4.2e-07	-2.44469	0.563	0.71	0.00930049	rod	opn1lw2	opn1lw2	chr11	+	25481046	25483206	2160	ENSDARG00000044861, ENSDARG00000115709	protein_coding, protein_coding	opsin 1 (cone pigments), long-wave-sensitive, 2 [Source:NCBI gene;Acc:436716], opsin 1 (cone pigments), long-wave-sensitive, 2 [Source:NCBI gene;Acc:436716]	LL0000020893	456.216	177.054	43.1483	46.3605	441.081	8102.66	639.497	310.612
3.21e-162	2.06516	0.905	0.08	7.11e-158	UV	grk7b	grk7b	chr18	-	41740574	41754020	13446	ENSDARG00000055534	protein_coding	G protein-coupled receptor kinase 7b [Source:NCBI gene;Acc:373871]	LL0000011758	22.8194	438.689	24.0532	1.98688	4.07084	3.06435	20.7967	9.34953
1.69e-122	1.47315	0.876	0.108	3.73e-118	UV	tgfa	tgfa	chr6	+	40992409	41010644	18235	ENSDARG00000053939	protein_coding	transforming growth factor, alpha [Source:ZFIN;Acc:ZDB-GENE-040724-208]	LL0000030222	20.2263	249.799	48.9774	1.94792	2.4205	1.49185	27.7289	27.0098
4.45e-110	2.04051	0.876	0.132	9.84e-106	UV	tbx2a	tbx2a	chr5	-	56504230	56513848	9618	ENSDARG00000018025, ENSDARG00000109541	protein_coding, protein_coding	T-box transcription factor 2a [Source:ZFIN;Acc:ZDB-GENE-990917-4], T-box transcription factor 2a [Source:ZFIN;Acc:ZDB-GENE-990917-4]	LL0000030051	16.4231	271.252	1.27301	1.5973	15.9533	9.51561	23.3962	20.7767
5.52e-71	1.36932	0.8	0.156	1.22e-66	UV	dab2ipb	dab2ipb	chr5	-	33676442	33886513	210071	ENSDARG00000075110, ENSDARG00000117186	protein_coding, protein_coding	DAB2 interacting protein b [Source:ZFIN;Acc:ZDB-GENE-030131-2449], DAB2 interacting protein b [Source:ZFIN;Acc:ZDB-GENE-030131-2449]	LL0000008654	30.5988	439.922	138.222	5.22043	5.50114	3.66915	421.132	183.874
4.54e-67	6.00058	1	0.909	1e-62	UV	opn1sw1	opn1sw1	chr4	-	13577665	13580348	2683	ENSDARG00000045677	protein_coding	opsin 1 (cone pigments), short-wave-sensitive 1 [Source:NCBI gene;Acc:30582]	LL0000020898	1523.02	40666.1	223.313	203.558	182.968	176.119	1205.34	1280.89
7.02e-66	0.591021	0.314	0.017	1.55e-61	UV	tdrd1-vwa2	tdrd1	chr12	-	30344076	30359566	15490	ENSDARG00000007465, ENSDARG00000109298	protein_coding, protein_coding	tudor domain containing 1 [Source:NCBI gene;Acc:553522], tudor domain containing 1 [Source:NCBI gene;Acc:553522]	LL0000030116	3.63037	56.7164	1.13901	0.350626	1.87039	2.62082	0	0
7.02e-66	0.591021	0.314	0.017	1.55e-61	UV	tdrd1-vwa2	vwa2	chr12	-	30310951	30345834	34883	ENSDARG00000075441	protein_coding	von Willebrand factor A domain containing 2 [Source:ZFIN;Acc:ZDB-GENE-100302-1]	LL0000031946	0	7.39779	0.402003	0	0.110023	0.403204	0	0
9.2e-66	3.10382	1	0.814	2.04e-61	UV	si:ch73-28h20.1	si:ch73-28h20.1	chr13	+	28903959	28914437	10478	NA	NA	NA	LL0000026421	305.642	5135.79	808.696	653.138	159.093	457.193	343.145	341.777
3.65e-63	1.01078	0.619	0.096	8.07e-59	UV	gpc1a	gpc1a	chr22	+	15506849	15552404	45555	ENSDARG00000019341, ENSDARG00000110513	protein_coding, protein_coding	glypican 1a [Source:NCBI gene;Acc:553367], glypican 1a [Source:NCBI gene;Acc:553367]	LL0000011547	10.3725	115.405	20.9042	6.27231	15.1831	3.18531	7.79874	54.0195
4.75e-58	1.64522	0.952	0.377	1.05e-53	UV	prnpa	prnpa	chr8	+	43053519	43056975	3456	ENSDARG00000026229, ENSDARG00000113995	protein_coding, protein_coding	prion protein a [Source:ZFIN;Acc:ZDB-GENE-041217-6], prion protein a [Source:ZFIN;Acc:ZDB-GENE-041217-6]	LL0000022630	35.9579	499.597	210.717	104.759	10.6722	19.8376	69.3222	112.194
3.31e-57	2.03066	1	0.664	7.33e-53	UV	MSTRG.21488	MSTRG.21488	chr8	+	43092550	43092931	381	NA	NA	NA	NA	NA	NA	NA	NA	NA	NA	NA	NA
5.69e-53	1.96841	0.933	0.457	1.26e-48	UV	cngb3.2	cngb3.2	chr24	-	31428987	31457529	28542	ENSDARG00000101368	protein_coding	cyclic nucleotide gated channel subunit beta 3, tandem duplicate 2 [Source:ZFIN;Acc:ZDB-GENE-091118-102]	LL0000005887	103.552	905.489	389.072	176.832	72.395	46.691	70.1887	94.5342
7.53e-53	2.09385	1	0.973	1.67e-48	UV	CR391986.1-erich1-si:ch211-195o20.7-zgc:193593	CR391986.1	chr17	-	24917350	24938845	21495	ENSDARG00000078130	protein_coding	glutamate rich 1 [Source:NCBI gene;Acc:100002532]	LL0000006552	0	2.21934	0.737005	1.20771	1.76036	1.20961	6.06569	4.15535
7.53e-53	2.09385	1	0.973	1.67e-48	UV	CR391986.1-erich1-si:ch211-195o20.7-zgc:193593	erich1	chr17	-	24926145	24937879	11734	NA	NA	NA	LL0000009783	0	0	0	0	0	0	0	0
7.53e-53	2.09385	1	0.973	1.67e-48	UV	CR391986.1-erich1-si:ch211-195o20.7-zgc:193593	si:ch211-195o20.7	chr17	-	24891756	24917349	25593	ENSDARG00000089221	protein_coding	si:ch211-195o20.7 [Source:ZFIN;Acc:ZDB-GENE-131127-614]	LL0000025399	6.22348	9.61712	7.97306	13.2459	3.08064	7.45927	6.06569	6.23302
7.53e-53	2.09385	1	0.973	1.67e-48	UV	CR391986.1-erich1-si:ch211-195o20.7-zgc:193593	zgc:193593	chr17	-	24917350	24919451	2101	ENSDARG00000096843	protein_coding	zgc:193593 [Source:ZFIN;Acc:ZDB-GENE-080723-21]	LL0000039086	60.8518	603.413	182.509	156.963	68.3241	89.35	50.2586	60.2525
2.58e-51	0.912041	0.762	0.19	5.71e-47	UV	ntng2b	ntng2b	chr21	-	3977670	4032674	55004	ENSDARG00000087100	protein_coding	netrin g2b [Source:ZFIN;Acc:ZDB-GENE-110502-1]	LL0000020692	43.0458	145.983	58.8264	13.4017	3.63075	3.02403	64.9895	71.6797
4.7e-50	1.32091	0.848	0.271	1.04e-45	UV	pik3r3b-XLOC-035847	pik3r3b	chr6	+	33370895	33558977	188082	ENSDARG00000034409, ENSDARG00000117028, ENSDARG00000113215	protein_coding, protein_coding, protein_coding	phosphoinositide-3-kinase, regulatory subunit 3b (gamma) [Source:ZFIN;Acc:ZDB-GENE-040426-743], phosphoinositide-3-kinase, regulatory subunit 3b (gamma) [Source:ZFIN;Acc:ZDB-GENE-040426-743], phosphoinositide-3-kinase, regulatory subunit 3b (gamma) [Source:ZFIN;Acc:ZDB-GENE-040426-743]	LL0000021806	92.6607	325.256	94.4037	16.1677	42.6888	8.306	175.038	126.738
4.7e-50	1.32091	0.848	0.271	1.04e-45	UV	pik3r3b-XLOC-035847	XLOC-035847	NA	NA	NA	NA	NA	NA	NA	NA	NA	NA	NA	NA	NA	NA	NA	NA	NA
3.37e-49	1.94034	1	0.988	7.46e-45	UV	MSTRG.731	MSTRG.731	chr1	-	51273530	51274782	1252	NA	NA	NA	NA	NA	NA	NA	NA	NA	NA	NA	NA
2.64e-47	1.55712	0.99	0.866	5.84e-43	UV	tmem237a	tmem237a	chr9	+	13714379	13728937	14558	ENSDARG00000041735	protein_coding	transmembrane protein 237a [Source:NCBI gene;Acc:557237]	LL0000030574	463.649	2649.15	1393.95	834.45	593.573	738.831	432.397	627.457
2.06e-46	1.3246	0.99	0.887	4.56e-42	UV	spock3	spock3	chr1	+	20635190	20706298	71108	ENSDARG00000070266, ENSDARG00000110158	protein_coding, protein_coding	SPARC (osteonectin), cwcv and kazal like domains proteoglycan 3 [Source:ZFIN;Acc:ZDB-GENE-090311-24], SPARC (osteonectin), cwcv and kazal like domains proteoglycan 3 [Source:ZFIN;Acc:ZDB-GENE-090311-24]	LL0000029301	341.773	2114.04	1357.83	1093.72	690.283	494.933	579.707	861.196
5.05e-45	-3.2039	0.99	0.997	1.12e-40	UV	arr3a	arr3a	chr10	+	26800213	26811397	11184	ENSDARG00000056511, ENSDARG00000114648	protein_coding, protein_coding	arrestin 3a, retinal (X-arrestin) [Source:ZFIN;Acc:ZDB-GENE-040718-102], arrestin 3a, retinal (X-arrestin) [Source:ZFIN;Acc:ZDB-GENE-040718-102]	LL0000001410	2645.67	805.373	1017.47	11473.9	17763.6	13153.7	3345.66	3511.27
1.6e-43	1.55511	0.99	0.649	3.55e-39	UV	efna1b	efna1b	chr16	+	23282655	23298149	15494	ENSDARG00000018787	protein_coding	ephrin-A1b [Source:ZFIN;Acc:ZDB-GENE-041007-5]	LL0000009430	167.515	1695.33	514.564	202.506	266.365	36.0061	2112.59	3265.06
2.02e-41	0.97998	0.705	0.179	4.47e-37	UV	tbx2b	tbx2b	chr15	+	27364157	27372181	8024	ENSDARG00000006120, ENSDARG00000116135	protein_coding, protein_coding	T-box transcription factor 2b [Source:NCBI gene;Acc:30253], T-box transcription factor 2b [Source:NCBI gene;Acc:30253]	LL0000030052	23.6838	240.675	184.854	5.84376	5.28109	6.41094	126.513	79.9904
4.34e-41	1.33327	0.829	0.277	9.6e-37	UV	hs3st3b1a	hs3st3b1a	chr3	+	48842918	48874583	31665	ENSDARG00000113644, ENSDARG00000099149	protein_coding, protein_coding	heparan sulfate (glucosamine) 3-O-sulfotransferase 3B1a [Source:ZFIN;Acc:ZDB-GENE-070202-4], heparan sulfate (glucosamine) 3-O-sulfotransferase 3B1a [Source:ZFIN;Acc:ZDB-GENE-070202-4]	LL0000012327	66.3838	415.263	426.257	11.0252	9.02186	12.338	54.5912	67.5244
2.02e-40	0.748042	0.533	0.111	4.47e-36	UV	gpx1b	gpx1b	chr6	+	42338309	42341219	2910	ENSDARG00000006207	protein_coding	glutathione peroxidase 1b [Source:ZFIN;Acc:ZDB-GENE-040912-60]	LL0000011671	9.68097	91.486	16.3481	9.42794	11.0023	6.65286	4.33264	4.15535
1.61e-39	1.54877	0.752	0.275	3.55e-35	UV	guca1e	guca1e	chr22	+	1092479	1109547	17068	ENSDARG00000101567	protein_coding	guanylate cyclase activator 1e [Source:ZFIN;Acc:ZDB-GENE-040426-1577]	LL0000011863	28.0057	317.119	98.0887	38.9195	10.7822	11.6123	12.9979	12.466
3.92e-39	0.846943	0.848	0.245	8.67e-35	UV	pcdh11	pcdh11	chr14	-	26995114	27297789	302675	ENSDARG00000098652, ENSDARG00000105441	protein_coding, protein_coding	protocadherin 11 [Source:ZFIN;Acc:ZDB-GENE-140106-21], protocadherin 11 [Source:ZFIN;Acc:ZDB-GENE-140106-21]	LL0000021357	44.4288	225.633	358.453	11.0252	8.80182	11.8542	89.2523	221.272
7.11e-39	-1.87647	0.238	0.868	1.57e-34	UV	LOC110439885-tulp1b	LOC110439885	chr6	+	54556438	54567351	10913	NA	NA	NA	LL0000017887	16.2502	1.47956	7.97306	9.35002	12.8727	11.8139	10.3983	7.27186
7.11e-39	-1.87647	0.238	0.868	1.57e-34	UV	LOC110439885-tulp1b	tulp1b	chr6	+	54538948	54555968	17020	ENSDARG00000078210	protein_coding	TUB like protein 1b [Source:ZFIN;Acc:ZDB-GENE-110411-113]	LL0000031374	1033.62	49.8118	203.548	303.798	322.697	308.048	221.831	120.505
5.52e-38	-2.21358	0.838	0.938	1.22e-33	UV	rcvrn3	rcvrn3	chr19	+	10339538	10352579	13041	ENSDARG00000009637	protein_coding	recoverin 3 [Source:ZFIN;Acc:ZDB-GENE-040426-1661]	LL0000023359	647.069	298.377	1174.12	2045.86	3298.26	3167.17	772.942	735.497
4.39e-37	0.859936	0.724	0.23	9.71e-33	UV	tmem74	tmem74	chr16	-	38799646	38808953	9307	NA	NA	NA	LL0000030648	22.8194	194.562	118.256	12.9732	22.7747	9.59625	106.583	101.806
1.03e-35	0.782833	1	0.995	2.27e-31	UV	gnat2	gnat2	chr8	-	25225590	25247284	21694	ENSDARG00000042529	protein_coding	guanine nucleotide binding protein (G protein), alpha transducing activity polypeptide 2 [Source:ZFIN;Acc:ZDB-GENE-011128-10]	LL0000011454	1635.05	7032.83	5174.98	5147.93	4363.72	4878.36	1921.96	2147.28
2.31e-35	0.829497	0.771	0.244	5.1e-31	UV	auts2b	auts2b	chr15	-	20004732	20024571	19839	ENSDARG00000020946	protein_coding	activator of transcription and developmental regulator AUTS2 b [Source:ZFIN;Acc:ZDB-GENE-131127-20]	LL0000001692	132.595	142.777	102.913	13.7913	8.14168	7.09639	18.1971	41.5535
7.64e-35	1.41127	1	0.988	1.69e-30	UV	arr3b	arr3b	chr14	+	32837914	32850768	12854	ENSDARG00000098475	protein_coding	arrestin 3b, retinal (X-arrestin) [Source:ZFIN;Acc:ZDB-GENE-030616-74]	LL0000001411	1911.65	8483.54	14396.9	394.805	966	341.876	1920.22	2156.63
2.3e-33	0.639546	0.59	0.148	5.09e-29	UV	skor1a	skor1a	chr7	-	33954099	33961652	7553	ENSDARG00000069030	protein_coding	SKI family transcriptional corepressor 1a [Source:ZFIN;Acc:ZDB-GENE-080722-5]	LL0000028459	15.0401	104.555	100.501	2.5323	2.20045	2.70147	18.1971	9.34953
5.71e-33	1.03206	0.79	0.362	1.26e-28	UV	aqp9b	aqp9b	chr7	+	30371893	30390376	18483	ENSDARG00000053480	protein_coding	aquaporin 9b [Source:ZFIN;Acc:ZDB-GENE-070911-1]	LL0000001222	22.9923	121.324	46.4983	26.219	43.2389	25.6034	17.3305	3.11651
1.45e-32	0.837532	1	0.984	3.22e-28	UV	ckmt2a	ckmt2a	chr10	+	3111004	3130299	19295	ENSDARG00000069615, ENSDARG00000109397	protein_coding, protein_coding	creatine kinase, mitochondrial 2a (sarcomeric) [Source:ZFIN;Acc:ZDB-GENE-030131-5717], creatine kinase, mitochondrial 2a (sarcomeric) [Source:ZFIN;Acc:ZDB-GENE-030131-5717]	LL0000005730	1074.59	4071.25	3207.18	2573.91	3085.37	2450.79	1388.18	1483.46
2.11e-31	1.03431	0.867	0.473	4.67e-27	UV	tmx3a	tmx3a	chr2	-	27318174	27330181	12007	ENSDARG00000038894	protein_coding	thioredoxin related transmembrane protein 3a [Source:ZFIN;Acc:ZDB-GENE-050522-396]	LL0000030709	86.4373	258.183	123.549	62.0997	55.7815	47.0942	62.39	36.3593
4.16e-31	0.596165	0.486	0.111	9.22e-27	UV	six6a	six6a	chr13	+	31583034	31606876	23842	ENSDARG00000025187	protein_coding	SIX homeobox 6a [Source:ZFIN;Acc:ZDB-GENE-040426-1282]	LL0000028445	18.8433	70.0324	29.8152	10.6746	21.2344	4.153	36.3941	12.466
1.81e-30	1.0708	0.629	0.204	4.01e-26	UV	hsd11b2	hsd11b2	chr7	-	35112052	35126374	14322	ENSDARG00000001975	protein_coding	hydroxysteroid (11-beta) dehydrogenase 2 [Source:ZFIN;Acc:ZDB-GENE-030131-6030]	LL0000012342	13.83	142.284	79.9986	45.0749	5.06105	2.74179	13.8644	13.5049
2.21e-30	1.15289	0.914	0.511	4.89e-26	UV	ckmt2b	ckmt2b	chr5	+	51594209	51609006	14797	ENSDARG00000039929, ENSDARG00000112795	protein_coding, protein_coding	creatine kinase, mitochondrial 2b (sarcomeric) [Source:ZFIN;Acc:ZDB-GENE-040426-1654], creatine kinase, mitochondrial 2b (sarcomeric) [Source:ZFIN;Acc:ZDB-GENE-040426-1654]	LL0000005731	159.736	473.952	365.555	99.9673	300.692	18.4667	69.3222	144.398
4.36e-30	-2.46994	0.867	0.952	9.65e-26	UV	gngt2a	gngt2a	chr3	+	23092762	23096141	3379	ENSDARG00000010680, ENSDARG00000110351	protein_coding, protein_coding	guanine nucleotide binding protein (G protein), gamma transducing activity polypeptide 2a [Source:ZFIN;Acc:ZDB-GENE-030131-7595], guanine nucleotide binding protein (G protein), gamma transducing activity polypeptide 2a [Source:ZFIN;Acc:ZDB-GENE-030131-7595]	LL0000011479	1191.45	482.336	1533.51	2319.04	16533.4	4670.59	1833.57	1458.53
7.17e-30	1.0326	0.781	0.344	1.59e-25	UV	si:ch211-196g2.4	si:ch211-196g2.4	chr8	+	46418668	46440162	21494	ENSDARG00000077087	protein_coding	si:ch211-196g2.4 [Source:ZFIN;Acc:ZDB-GENE-081104-160]	LL0000025408	136.744	267.8	161.136	32.2186	14.413	18.1442	24.2628	50.903
7.82e-30	0.769454	1	0.9	1.73e-25	UV	prph2b	prph2b	chr13	+	3252950	3258772	5822	ENSDARG00000014840, ENSDARG00000111429	protein_coding, protein_coding	peripherin 2b (retinal degeneration, slow) [Source:ZFIN;Acc:ZDB-GENE-000616-9], peripherin 2b (retinal degeneration, slow) [Source:ZFIN;Acc:ZDB-GENE-000616-9]	LL0000022671	574.116	1124.96	795.296	711.887	533.5	654.158	215.765	208.806
2.22e-29	0.826232	1	0.892	4.91e-25	UV	prph2a	prph2a	chr12	+	34896956	34901874	4918	ENSDARG00000038018	protein_coding	peripherin 2a (retinal degeneration, slow) [Source:ZFIN;Acc:ZDB-GENE-000616-8]	LL0000022670	455.006	1618.39	1358.23	1288.59	979.532	1031.88	464.459	483.059
2.82e-28	-0.989363	0.914	0.963	6.23e-24	UV	sh3gl2a	sh3gl2a	chr1	-	26739708	26782573	42865	ENSDARG00000023600	protein_coding	SH3 domain containing GRB2 like 2a, endophilin A1 [Source:ZFIN;Acc:ZDB-GENE-040121-3]	LL0000024639	547.839	602.18	1003.06	1091.58	1295.08	1264.85	2023.34	1784.72
1.29e-27	1.22042	0.876	0.679	2.86e-23	UV	crema	crema	chr2	-	43155423	43196677	41254	ENSDARG00000023217	protein_coding	cAMP responsive element modulator a [Source:ZFIN;Acc:ZDB-GENE-030131-7031]	LL0000007301	89.7219	581.959	198.455	155.055	213.774	134.025	205.367	236.855
4.04e-27	-0.995625	1	1	8.94e-23	UV	pde6h	pde6h	chr6	-	356155	356961	806	NA	NA	NA	LL0000021510	13272.4	9685.68	20634.6	22101.2	24428.8	19880.9	8011.04	9043.08
4.31e-27	0.890948	1	0.996	9.54e-23	UV	gnb3b	gnb3b	chr19	-	5106226	5135345	29119	ENSDARG00000002696	protein_coding	guanine nucleotide binding protein (G protein), beta polypeptide 3b [Source:ZFIN;Acc:ZDB-GENE-040426-2280]	LL0000011462	2025.57	9615.65	6363.84	6403.09	3290.56	6015.44	2393.35	2178.44
7.96e-27	0.97164	0.971	0.802	1.76e-22	UV	htra1b	htra1b	chr12	-	11388207	11457635	69428	ENSDARG00000014907	protein_coding	HtrA serine peptidase 1b [Source:NCBI gene;Acc:565082]	LL0000012424	202.263	1008.32	627.192	549.158	539.772	753.588	171.572	196.34
1.11e-26	0.895667	0.981	0.883	2.45e-22	UV	si:dkey-126g1.9	si:dkey-126g1.9	chr23	+	31933583	31940912	7329	ENSDARG00000093702	protein_coding	si:dkey-126g1.9 [Source:ZFIN;Acc:ZDB-GENE-030131-9862]	LL0000026723	399.859	1860.54	1702.21	1180.05	871.6	753.306	429.797	562.011
1.11e-26	-1.37459	0.219	0.724	2.46e-22	UV	FQ311924.2-smtnb	FQ311924.2	chr5	-	69319978	69351280	31302	ENSDARG00000117525	lincRNA		LL0000010824	0.518624	0.739779	1.20601	3.07772	4.51093	2.25794	0	0
1.11e-26	-1.37459	0.219	0.724	2.46e-22	UV	FQ311924.2-smtnb	smtnb	chr5	-	69289944	69316206	26262	ENSDARG00000059442	protein_coding	smoothelin b [Source:ZFIN;Acc:ZDB-GENE-070912-2]	LL0000029015	78.8308	21.9468	145.994	271.657	223.566	280.065	90.1188	93.4953
5.64e-26	0.800567	1	0.96	1.25e-21	UV	FO904901.1	FO904901.1	chr15	+	12030367	12054746	24379	ENSDARG00000106745	protein_coding	uncharacterized LOC110437892 [Source:NCBI gene;Acc:110437892]	LL0000010547	1054.02	2597.12	1861.14	1743.97	1920.67	1634.71	626.499	780.167
5.82e-25	1.1643	0.924	0.679	1.29e-20	UV	rx1	rx1	chr22	-	4997784	5006887	9103	ENSDARG00000071684	protein_coding	retinal homeobox gene 1 [Source:NCBI gene;Acc:30472]	LL0000024114	101.996	677.637	380.228	337.614	186.929	112.494	79.7205	149.593
7.94e-25	-1.34529	0.771	0.871	1.76e-20	UV	faim2b	faim2b	chr11	-	1922248	1935901	13653	ENSDARG00000105362	protein_coding	Fas apoptotic inhibitory molecule 2b [Source:ZFIN;Acc:ZDB-GENE-120426-3]	LL0000009952	420.777	143.271	565.618	660.852	544.833	658.553	191.502	233.738
1.22e-24	0.73685	0.686	0.297	2.69e-20	UV	slco3a1	slco3a1	chr18	-	25073984	25177230	103246	ENSDARG00000018726	protein_coding	solute carrier organic anion transporter family, member 3A1 [Source:ZFIN;Acc:ZDB-GENE-030131-8662]	LL0000028901	17.4603	62.6346	35.8453	23.9205	12.4326	13.6686	6.93222	10.3884
2.61e-24	0.81348	0.867	0.574	5.77e-20	UV	zgc:162331	zgc:162331	chr4	-	4782721	4795205	12484	ENSDARG00000069607	protein_coding	zgc:162331 [Source:ZFIN;Acc:ZDB-GENE-070410-75]	LL0000038834	157.662	201.713	108.742	89.059	69.9745	44.7556	47.659	32.2039
2.91e-24	-1.29349	0.886	0.906	6.44e-20	UV	lrit1b	lrit1b	chr12	+	48972915	48976764	3849	ENSDARG00000099406	protein_coding	leucine-rich repeat, immunoglobulin-like and transmembrane domains 1b [Source:ZFIN;Acc:ZDB-GENE-060616-45]	LL0000018322	408.157	332.161	868.058	1154.07	1167.45	1556.81	457.526	321.001
4.75e-24	0.82945	0.933	0.762	1.05e-19	UV	kcnv2b	kcnv2b	chr5	-	9078197	9104146	25949	ENSDARG00000062906, ENSDARG00000113755, ENSDARG00000110270	protein_coding, protein_coding, protein_coding	potassium channel, subfamily V, member 2b [Source:NCBI gene;Acc:567780], potassium channel, subfamily V, member 2b [Source:NCBI gene;Acc:567780], potassium channel, subfamily V, member 2b [Source:NCBI gene;Acc:567780]	LL0000013207	114.27	514.886	317.984	354.093	161.073	313.894	156.841	111.156
7.72e-24	-1.37092	0.438	0.773	1.71e-19	UV	opn4.1-pxdc1a-tmem53	opn4.1	chr2	+	32843133	32846601	3468	ENSDARG00000007553	protein_coding	opsin 4.1 [Source:NCBI gene;Acc:352918]	LL0000020901	76.0648	26.8786	120.936	266.008	269.556	378.286	58.9238	98.6895
7.72e-24	-1.37092	0.438	0.773	1.71e-19	UV	opn4.1-pxdc1a-tmem53	pxdc1a	chr2	+	32835679	32838908	3229	ENSDARG00000055177	protein_coding	PX domain containing 1a [Source:ZFIN;Acc:ZDB-GENE-070912-381]	LL0000022960	28.5243	11.5899	29.6812	78.7739	85.5977	89.7128	16.464	33.2428
7.72e-24	-1.37092	0.438	0.773	1.71e-19	UV	opn4.1-pxdc1a-tmem53	tmem53	chr2	+	32846602	32850650	4048	ENSDARG00000038789	protein_coding	transmembrane protein 53 [Source:NCBI gene;Acc:436910]	LL0000030628	8.47085	13.8092	5.02504	5.84376	4.51093	5.08037	19.0636	18.6991
9.23e-24	1.36346	1	0.998	2.04e-19	UV	gngt2b	gngt2b	chr12	-	3249054	3252263	3209	ENSDARG00000103543	protein_coding	guanine nucleotide binding protein (G protein), gamma transducing activity polypeptide 2b [Source:ZFIN;Acc:ZDB-GENE-091020-4]	LL0000011480	5137.49	29602.5	15335.1	14495.1	4205.4	13587.2	4853.42	4384.93
1.1e-23	-1.21916	0.895	0.938	2.42e-19	UV	map1ab	map1ab	chr25	-	19356427	19433244	76817	ENSDARG00000022045, ENSDARG00000115928	protein_coding, protein_coding	microtubule-associated protein 1Ab [Source:ZFIN;Acc:ZDB-GENE-100426-3], microtubule-associated protein 1Ab [Source:ZFIN;Acc:ZDB-GENE-100426-3]	LL0000018576	2638.24	493.186	788.596	1590.13	507.425	1362.63	759.944	557.855
3.09e-23	0.60869	1	0.965	6.85e-19	UV	slc25a3a-tmpoa	slc25a3a	chr4	-	16844973	16857721	12748	ENSDARG00000027424	protein_coding	solute carrier family 25 member 3a [Source:ZFIN;Acc:ZDB-GENE-040426-1673]	LL0000028620	942.858	2486.15	2086.13	1803.58	2048.4	1792.76	800.671	1011.83
3.09e-23	0.60869	1	0.965	6.85e-19	UV	slc25a3a-tmpoa	tmpoa	chr4	-	16857722	16876355	18633	ENSDARG00000007315	protein_coding	thymopoietin a [Source:ZFIN;Acc:ZDB-GENE-030131-6003]	LL0000030673	4.84049	5.67164	5.76204	3.85688	4.51093	4.43524	6.93222	13.5049
3.34e-23	1.21369	0.924	0.779	7.39e-19	UV	rims2b	rims2b	chr19	+	12967129	13188039	220910	ENSDARG00000102690	protein_coding	regulating synaptic membrane exocytosis 2b [Source:ZFIN;Acc:ZDB-GENE-060503-893]	LL0000023694	287.317	918.559	478.92	422.231	240.62	352.239	175.038	159.981
3.58e-23	-1.36135	0.686	0.798	7.92e-19	UV	cngb3.1	cngb3.1	chr24	-	31402894	31426250	23356	ENSDARG00000101225, ENSDARG00000115949, ENSDARG00000114944	protein_coding, protein_coding, protein_coding	cyclic nucleotide gated channel subunit beta 3, tandem duplicate 1 [Source:ZFIN;Acc:ZDB-GENE-090611-1], cyclic nucleotide gated channel subunit beta 3, tandem duplicate 1 [Source:ZFIN;Acc:ZDB-GENE-090611-1], cyclic nucleotide gated channel subunit beta 3, tandem duplicate 1 [Source:ZFIN;Acc:ZDB-GENE-090611-1]	LL0000005886	186.013	112.693	466.189	583.169	607.876	697.381	198.435	214
1.69e-22	-2.06944	0.495	0.802	3.74e-18	UV	BX004774.2	BX004774.2	chr8	-	20845740	20850484	4744	ENSDARG00000093753	processed_transcript		LL0000002141	700.315	103.569	296.879	1644.71	621.849	776.933	493.054	639.924
2.36e-22	-1.37152	0.238	0.69	5.23e-18	UV	gsdf	gsdf	chr21	+	196490	205221	8731	ENSDARG00000075301	protein_coding	gonadal somatic cell derived factor [Source:ZFIN;Acc:ZDB-GENE-101029-3]	LL0000011790	286.28	43.1538	63.9185	255.567	512.926	385.302	122.18	65.4467
3.57e-22	0.750177	0.781	0.433	7.9e-18	UV	CABZ01031868.1-fam13a	CABZ01031868.1	chr1	-	50737700	50766309	28609	ENSDARG00000117385	lincRNA		LL0000004061	2.24737	8.87735	0.201001	0.389584	0	0.120961	4.33264	0
3.57e-22	0.750177	0.781	0.433	7.9e-18	UV	CABZ01031868.1-fam13a	fam13a	chr1	-	50694971	50710477	15506	ENSDARG00000075564	protein_coding	family with sequence similarity 13 member A [Source:ZFIN;Acc:ZDB-GENE-050208-102]	LL0000009991	34.9207	60.4153	7.16905	11.4538	5.94123	9.35433	97.9176	66.4856
1.45e-21	0.834815	0.724	0.417	3.21e-17	UV	wdcp	wdcp	chr20	+	44498052	44508559	10507	ENSDARG00000016528	protein_coding	WD repeat and coiled coil containing [Source:NCBI gene;Acc:541407]	LL0000031983	79.3494	190.123	54.6724	42.4257	53.4711	43.9895	43.3264	37.3981
1.83e-21	-1.10621	0.114	0.603	4.05e-17	UV	dgkg	dgkg	chr9	+	22375331	22626749	251418	ENSDARG00000062696	protein_coding	diacylglycerol kinase, gamma [Source:ZFIN;Acc:ZDB-GENE-081105-39]	LL0000008863	38.2053	20.2206	91.7907	144.847	108.923	229.746	21.6632	23.8932
1.93e-21	0.85219	0.914	0.73	4.26e-17	UV	pgam1a	pgam1a	chr13	-	31393192	31397987	4795	ENSDARG00000005423	protein_coding	phosphoglycerate mutase 1a [Source:ZFIN;Acc:ZDB-GENE-030131-1827]	LL0000021646	141.411	363.231	223.648	218.05	149.741	163.217	171.572	141.282
2.08e-21	0.792243	0.448	0.138	4.61e-17	UV	kctd12.1	kctd12.1	chr9	+	21843915	21845783	1868	ENSDARG00000069843, ENSDARG00000113802	protein_coding, protein_coding	potassium channel tetramerisation domain containing 12.1 [Source:ZFIN;Acc:ZDB-GENE-030902-5], potassium channel tetramerisation domain containing 12.1 [Source:ZFIN;Acc:ZDB-GENE-030902-5]	LL0000013210	15.213	98.3906	33.0312	10.7915	19.474	7.13671	12.1314	9.34953
4.69e-21	0.592965	0.61	0.241	1.04e-16	UV	si:ch211-160o17.6	si:ch211-160o17.6	chr11	-	2691243	2700397	9154	ENSDARG00000059399	protein_coding	si:ch211-160o17.6 [Source:ZFIN;Acc:ZDB-GENE-141215-39]	LL0000025228	23.3381	112.446	51.3224	16.0898	29.3761	34.232	32.928	2.07767
1.41e-20	0.979526	0.914	0.728	3.12e-16	UV	xbp1	xbp1	chr5	-	15944411	15948920	4509	ENSDARG00000035622	protein_coding	X-box binding protein 1 [Source:ZFIN;Acc:ZDB-GENE-011210-2]	LL0000032182	451.721	609.578	298.152	154.977	270.876	130.235	294.619	259.709
1.6e-20	0.889488	0.886	0.753	3.54e-16	UV	impdh1a	impdh1a	chr18	+	8804899	8842943	38044	ENSDARG00000042336, ENSDARG00000115253, ENSDARG00000116322	protein_coding, protein_coding, protein_coding	IMP (inosine 5'-monophosphate) dehydrogenase 1a [Source:NCBI gene;Acc:431724], IMP (inosine 5'-monophosphate) dehydrogenase 1a [Source:NCBI gene;Acc:431724], IMP (inosine 5'-monophosphate) dehydrogenase 1a [Source:NCBI gene;Acc:431724]	LL0000012733	78.3122	265.581	144.118	141.068	105.842	137.009	44.1929	25.9709
2.26e-20	0.855837	0.905	0.672	4.99e-16	UV	grk1b	grk1b	chr5	-	54161362	54197248	35886	ENSDARG00000104685	protein_coding	G protein-coupled receptor kinase 1 b [Source:ZFIN;Acc:ZDB-GENE-050417-211]	LL0000011751	100.44	470.993	355.237	324.368	44.0091	215.875	77.9874	94.5342
1.06e-19	-0.920239	0.095	0.578	2.34e-15	UV	lactbl1b	lactbl1b	chr11	-	28127183	28166801	39618	ENSDARG00000070467	protein_coding	lactamase, beta-like 1b [Source:ZFIN;Acc:ZDB-GENE-061207-53]	LL0000013502	17.8061	10.6035	43.1483	79.7479	127.736	161.846	220.098	256.593
4.78e-19	-0.912293	0.105	0.568	1.06e-14	UV	pfkpa	pfkpa	chr24	+	3963684	4004537	40853	ENSDARG00000028000	protein_coding	phosphofructokinase, platelet a [Source:ZFIN;Acc:ZDB-GENE-091112-22]	LL0000021641	25.7583	12.3296	45.8953	120.304	79.9865	142.089	196.702	272.175
5.43e-19	0.785257	0.943	0.829	1.2e-14	UV	CABZ01089777.1-CABZ01092745.1-LOC100331665	CABZ01089777.1	chr13	+	52061034	52069970	8936	ENSDARG00000100613	protein_coding		LL0000004628	0	0	0	0.0389584	0	0.0403204	0	0
5.43e-19	0.785257	0.943	0.829	1.2e-14	UV	CABZ01089777.1-CABZ01092745.1-LOC100331665	CABZ01092745.1	chr13	+	52071971	52107214	35243	ENSDARG00000109481	protein_coding		LL0000004642	0	0.493186	1.00501	1.05188	1.10023	1.29025	0	0
5.43e-19	0.785257	0.943	0.829	1.2e-14	UV	CABZ01089777.1-CABZ01092745.1-LOC100331665	LOC100331665	chr13	+	52060952	52079695	18743	NA	NA	NA	LL0000014124	14.3486	28.6048	29.8152	23.6478	19.254	12.7412	6.06569	13.5049
9.54e-19	-1.43344	0.267	0.665	2.11e-14	UV	aanat2	aanat2	chr3	+	54887782	54893706	5924	ENSDARG00000079802	protein_coding	arylalkylamine N-acetyltransferase 2 [Source:ZFIN;Acc:ZDB-GENE-991019-6]	LL0000000014	141.066	45.8663	83.6166	489.084	640.662	380.866	113.515	233.738
1e-18	-0.766943	0.162	0.611	2.22e-14	UV	nptx2b	nptx2b	chr12	-	17885998	17897330	11332	ENSDARG00000045164	protein_coding	neuronal pentraxin IIb [Source:ZFIN;Acc:ZDB-GENE-110328-1]	LL0000020552	41.1441	15.2888	85.0236	129.225	127.076	129.711	27.7289	23.8932
1.05e-18	0.76337	0.867	0.659	2.33e-14	UV	ogdha	ogdha	chr8	-	45761954	45838481	76527	ENSDARG00000034270	protein_coding	oxoglutarate (alpha-ketoglutarate) dehydrogenase a (lipoamide) [Source:ZFIN;Acc:ZDB-GENE-030131-2143]	LL0000020824	106.318	304.542	144.319	132.381	151.501	137.936	75.3879	116.35
1.41e-18	0.621991	0.438	0.141	3.12e-14	UV	cadm1a	cadm1a	chr21	+	23953181	24415975	462794	ENSDARG00000031075	protein_coding	cell adhesion molecule 1a [Source:ZFIN;Acc:ZDB-GENE-080505-2]	LL0000004786	0.345749	3.20571	1.47401	0.896044	0.770159	0.201602	3.46611	6.23302
1.58e-18	0.722767	0.724	0.369	3.5e-14	UV	mettl7a	mettl7a	chr6	+	39493864	39508375	14511	ENSDARG00000060889, ENSDARG00000056726, ENSDARG00000111162	protein_coding, protein_coding, protein_coding	methyltransferase like 7A [Source:ZFIN;Acc:ZDB-GENE-061027-239], methyltransferase like 7A [Source:ZFIN;Acc:ZDB-GENE-061027-239], methyltransferase like 7A [Source:ZFIN;Acc:ZDB-GENE-061027-239]	LL0000018915	21.9551	140.311	114.571	67.6708	43.349	4.43524	48.5255	32.2039
1.68e-18	0.732868	0.781	0.43	3.72e-14	UV	cacna2d4b	cacna2d4b	chr25	-	19022656	19091570	68914	ENSDARG00000023886	protein_coding	calcium channel, voltage-dependent, alpha 2/delta subunit 4b [Source:ZFIN;Acc:ZDB-GENE-100422-18]	LL0000004758	114.789	159.299	91.5897	65.3722	13.4228	26.8534	78.854	27.0098
2.24e-18	0.684742	0.705	0.376	4.96e-14	UV	ext1a	ext1a	chr16	+	48460806	48579014	118208	ENSDARG00000103155	protein_coding	exostosin glycosyltransferase 1a [Source:NCBI gene;Acc:497279]	LL0000009889	63.445	136.366	52.1934	31.2836	64.1433	37.6996	63.2565	43.6312
2.52e-18	-0.899784	0.838	0.879	5.58e-14	UV	sgip1a	sgip1a	chr6	-	30709926	30839763	129837	ENSDARG00000097897, ENSDARG00000115135	protein_coding, protein_coding	SH3GL interacting endocytic adaptor 1a [Source:ZFIN;Acc:ZDB-GENE-131121-25], SH3GL interacting endocytic adaptor 1a [Source:ZFIN;Acc:ZDB-GENE-131121-25]	LL0000024589	345.403	372.355	510.611	745.625	799.095	949.666	494.787	501.758
2.82e-18	-1.04869	0.133	0.571	6.24e-14	UV	cacna2d4a	cacna2d4a	chr4	-	20237461	20292853	55392	ENSDARG00000026855, ENSDARG00000103810	protein_coding, protein_coding	calcium channel, voltage-dependent, alpha 2/delta subunit 4a [Source:ZFIN;Acc:ZDB-GENE-041210-213], calcium channel, voltage-dependent, alpha 2/delta subunit 4a [Source:ZFIN;Acc:ZDB-GENE-041210-213]	LL0000004757	28.5243	7.1512	29.9492	88.3967	205.192	232.77	12.1314	16.6214
4.83e-18	0.790934	0.857	0.69	1.07e-13	UV	ptpdc1b	ptpdc1b	chr23	+	4373040	4390318	17278	ENSDARG00000058873	protein_coding	protein tyrosine phosphatase domain containing 1b [Source:ZFIN;Acc:ZDB-GENE-090312-138]	LL0000022868	58.7773	368.163	183.782	208.973	143.03	222.891	63.2565	71.6797
5.53e-18	-0.665348	0.067	0.526	1.22e-13	UV	wdr47b	wdr47b	chr22	+	24559947	24591645	31698	ENSDARG00000099757	protein_coding	WD repeat domain 47b [Source:ZFIN;Acc:ZDB-GENE-121114-10]	LL0000032021	63.6178	4.19208	46.0293	97.1623	52.2608	110.196	25.1293	24.9321
6.07e-18	-1.11102	0.457	0.731	1.34e-13	UV	slc7a3a	slc7a3a	chr21	+	30501983	30537411	35428	ENSDARG00000020645	protein_coding	solute carrier family 7 member 3a [Source:ZFIN;Acc:ZDB-GENE-041114-206]	LL0000028861	92.8336	63.1278	192.76	344.276	354.053	384.656	119.581	157.903
7.37e-18	0.781819	0.905	0.677	1.63e-13	UV	pfkfb3	pfkfb3	chr4	-	25472505	25485450	12945	ENSDARG00000001953	protein_coding	6-phosphofructo-2-kinase/fructose-2,6-biphosphatase 3 [Source:ZFIN;Acc:ZDB-GENE-040426-2724]	LL0000021634	75.719	381.726	161.002	177.222	207.943	246.035	58.9238	68.5632
7.68e-18	-0.803033	0.152	0.605	1.7e-13	UV	ndufs8b	ndufs8b	chr14	+	21671107	21678917	7810	ENSDARG00000057055	polymorphic_pseudogene	NADH:ubiquinone oxidoreductase core subunit S8b [Source:ZFIN;Acc:ZDB-GENE-050522-131]	LL0000020154	127.063	21.7002	90.2497	164.327	99.2405	149.508	38.1272	39.4758
2.13e-17	-0.965053	0.2	0.63	4.71e-13	UV	rem2	rem2	chr2	+	38924925	38984055	59130	ENSDARG00000074064, ENSDARG00000109687	protein_coding, protein_coding	RAS (RAD and GEM)-like GTP binding 2 [Source:ZFIN;Acc:ZDB-GENE-081110-1], RAS (RAD and GEM)-like GTP binding 2 [Source:ZFIN;Acc:ZDB-GENE-081110-1]	LL0000023396	178.407	35.756	85.2246	150.185	133.128	177.127	219.231	386.447
2.4e-17	-0.773587	0.105	0.548	5.31e-13	UV	znf385a	znf385a	chr23	-	28180363	28294832	114469	ENSDARG00000009899	protein_coding	zinc finger protein 385A [Source:ZFIN;Acc:ZDB-GENE-090313-255]	LL0000039593	26.6227	14.7956	66.0625	110.252	161.623	196.884	32.928	28.0486
1.4e-16	0.691268	0.952	0.853	3.09e-12	UV	tulp1a	tulp1a	chr23	+	5461643	5498539	36896	ENSDARG00000075295	protein_coding	TUB like protein 1a [Source:ZFIN;Acc:ZDB-GENE-110411-122]	LL0000031373	485.086	911.161	444.682	387.519	691.823	567.025	190.636	262.826
1.49e-16	1.0208	1	0.947	3.29e-12	UV	NC-002333.17	NC-002333.17	NA	NA	NA	NA	NA	NA	NA	NA	NA	NA	NA	NA	NA	NA	NA	NA	NA
4.98e-16	-0.759575	0.943	0.952	1.1e-11	UV	snap25b	snap25b	chr17	-	12297976	12389259	91283	ENSDARG00000058117	protein_coding	synaptosome associated protein 25b [Source:NCBI gene;Acc:30711]	LL0000029041	583.106	521.791	627.795	844.151	725.6	717.098	2186.25	1953.01
8.96e-16	-0.723628	0.124	0.555	1.98e-11	UV	rx2	rx2	chr2	-	55831568	55861351	29783	ENSDARG00000040321	protein_coding	retinal homeobox gene 2 [Source:NCBI gene;Acc:30473]	LL0000024115	124.297	19.4808	57.2854	77.6831	144.35	141.041	13.8644	70.6409
1.1e-15	-1.21148	0.124	0.531	2.44e-11	UV	slc17a7a	slc17a7a	chr3	+	16612560	16657484	44924	ENSDARG00000016480, ENSDARG00000112552	protein_coding, protein_coding	solute carrier family 17 member 7a [Source:ZFIN;Acc:ZDB-GENE-050105-5], solute carrier family 17 member 7a [Source:ZFIN;Acc:ZDB-GENE-050105-5]	LL0000028524	31.9818	12.0831	10.2511	76.1637	132.687	174.023	707.086	590.059
1.9e-15	-0.853694	0.495	0.776	4.21e-11	UV	gabrb3	gabrb3	chr6	+	38381937	38513578	131641	ENSDARG00000023771, ENSDARG00000114822	protein_coding, protein_coding	gamma-aminobutyric acid type A receptor beta3 subunit [Source:ZFIN;Acc:ZDB-GENE-101102-2], gamma-aminobutyric acid type A receptor beta3 subunit [Source:ZFIN;Acc:ZDB-GENE-101102-2]	LL0000011070	118.938	71.7585	145.458	219.492	174.606	270.671	340.545	405.146
2.21e-15	0.82524	0.829	0.621	4.89e-11	UV	cdr2a	cdr2a	chr3	-	58424722	58455289	30567	ENSDARG00000035952	protein_coding	cerebellar degeneration-related protein 2a [Source:ZFIN;Acc:ZDB-GENE-101203-5]	LL0000005394	72.9531	283.089	188.874	195.026	69.3143	98.8656	59.7904	62.3302
2.48e-15	-0.90744	0.886	0.857	5.48e-11	UV	cnga3b	cnga3b	chr1	+	10760059	10777133	17074	ENSDARG00000012297	protein_coding	cyclic nucleotide gated channel subunit alpha 3b [Source:ZFIN;Acc:ZDB-GENE-090312-121]	LL0000005883	383.436	438.196	895.864	1213.24	1668.49	1342.27	478.323	440.467
2.52e-15	0.767579	0.724	0.45	5.58e-11	UV	gem	gem	chr16	+	26766423	26769327	2904	ENSDARG00000029112	protein_coding	GTP binding protein overexpressed in skeletal muscle [Source:ZFIN;Acc:ZDB-GENE-060825-251]	LL0000011254	27.8328	199.987	110.484	58.9831	93.1893	68.0608	118.714	61.2914
2.67e-15	0.762163	0.771	0.554	5.9e-11	UV	camta1a-CR456642.1	camta1a	chr23	-	30061364	30431333	369969	ENSDARG00000077428, ENSDARG00000116922	protein_coding, protein_coding	calmodulin binding transcription activator 1a [Source:ZFIN;Acc:ZDB-GENE-090312-183], calmodulin binding transcription activator 1a [Source:ZFIN;Acc:ZDB-GENE-090312-183]	LL0000004862	43.0458	291.473	105.057	107.292	225.987	131.082	47.659	59.2137
2.67e-15	0.762163	0.771	0.554	5.9e-11	UV	camta1a-CR456642.1	CR456642.1	chr23	-	30517199	30698715	181516	ENSDARG00000081294	rRNA		LL0000006675	0.691498	0	0	0.194792	0.330068	0.120961	11.2649	5.19418
3.64e-15	-1.3155	0.267	0.642	8.05e-11	UV	clu	clu	chr20	-	39260475	39274098	13623	ENSDARG00000010434	protein_coding	clusterin [Source:ZFIN;Acc:ZDB-GENE-040426-1774]	LL0000005842	380.324	29.8377	76.5816	137.328	181.097	141.323	792.006	1373.34
4.32e-15	-0.589048	0.105	0.521	9.55e-11	UV	si:ch211-194e15.5	si:ch211-194e15.5	chr19	-	30897255	30904936	7681	ENSDARG00000061804	protein_coding	si:ch211-194e15.5 [Source:NCBI gene;Acc:100034579]	LL0000025376	13.1385	5.67164	30.7532	49.8278	70.6346	64.432	12.1314	17.6602
6.23e-15	-0.835811	0.771	0.845	1.38e-10	UV	espn	espn	chr8	+	46939391	47094007	154616	ENSDARG00000076414	protein_coding	espin [Source:ZFIN;Acc:ZDB-GENE-081105-173]	LL0000009805	237.875	105.295	156.58	352.769	408.955	237.769	82.3201	124.66
7.67e-15	-1.63321	0.067	0.466	1.7e-10	UV	map4l	map4l	chr2	+	24177006	24252506	75500	ENSDARG00000068745	protein_coding	microtubule associated protein 4 like [Source:ZFIN;Acc:ZDB-GENE-070912-581]	LL0000018618	26.7956	10.1103	16.4821	60.6193	57.7619	161.241	2245.17	1246.6
9.72e-15	-1.01234	0.657	0.77	2.15e-10	UV	BX004774.1-si:ch211-133l5.7	BX004774.1	chr8	-	20842134	20844602	2468	ENSDARG00000093105	processed_transcript		LL0000002140	36.9952	38.4685	112.829	142.549	167.455	190.393	32.0615	28.0486
9.72e-15	-1.01234	0.657	0.77	2.15e-10	UV	BX004774.1-si:ch211-133l5.7	si:ch211-133l5.7	chr8	-	20832584	20838861	6277	ENSDARG00000095633	protein_coding	si:ch211-133l5.7 [Source:ZFIN;Acc:ZDB-GENE-081104-117]	LL0000025054	52.5539	62.388	150.617	189.494	225.657	303.33	64.123	42.5923
1.46e-14	0.681827	0.867	0.757	3.23e-10	UV	grtp1a	grtp1a	chr1	-	184908	192033	7125	ENSDARG00000029936	protein_coding	growth hormone regulated TBC protein 1a [Source:NCBI gene;Acc:406711]	LL0000011782	176.851	432.524	240.197	257.515	276.597	264.623	177.638	191.146
1.53e-14	0.672214	0.838	0.677	3.38e-10	UV	stxbp4	stxbp4	chr12	+	32073638	32148279	74641	ENSDARG00000076997	protein_coding	syntaxin binding protein 4 [Source:ZFIN;Acc:ZDB-GENE-110420-5]	LL0000029631	135.361	342.518	231.286	187.468	73.8253	167.047	130.846	192.185
3.21e-14	-0.740443	0.81	0.871	7.11e-10	UV	otx5	otx5	chr15	+	47903853	47913076	9223	ENSDARG00000043483	protein_coding	orthodenticle homolog 5 [Source:ZFIN;Acc:ZDB-GENE-030508-1]	LL0000021140	386.202	196.041	295.338	369.676	364.505	519.81	333.613	255.554
3.92e-14	0.737053	0.933	0.795	8.67e-10	UV	si:ch73-141c7.1	si:ch73-141c7.1	chr3	-	18023975	18030938	6963	ENSDARG00000009040	protein_coding	si:ch73-141c7.1 [Source:NCBI gene;Acc:393762]	LL0000026233	168.034	688.488	406.559	406.025	499.833	450.742	197.568	149.593
3.93e-14	-0.70241	0.914	0.92	8.69e-10	UV	cox4i2	cox4i2	chr23	+	18944388	18951148	6760	ENSDARG00000022509	protein_coding	cytochrome c oxidase subunit 4I2 [Source:ZFIN;Acc:ZDB-GENE-040426-1775]	LL0000006105	533.145	557.053	498.015	1126.09	1408.29	1235.5	486.122	468.515
5.03e-14	-0.738239	1	1	1.11e-09	UV	pde6ha	pde6ha	chr6	-	344329	350986	6657	ENSDARG00000102558	protein_coding	phosphodiesterase 6H, cGMP-specific, cone, gamma, paralog a [Source:ZFIN;Acc:ZDB-GENE-040426-1754]	LL0000021511	23139.9	25208.5	46155	54310.8	51133.4	47682.3	18852.2	19615.3
5.23e-14	-0.790825	0.381	0.687	1.16e-09	UV	ntng2a	ntng2a	chr8	+	11991038	12112889	121851	ENSDARG00000077367	protein_coding	netrin g2a [Source:ZFIN;Acc:ZDB-GENE-081105-186]	LL0000020691	47.8862	64.3608	157.652	223.855	209.923	298.935	64.123	86.2235
8.36e-14	-0.761041	0.733	0.821	1.85e-09	UV	rgs20	rgs20	chr2	-	30752501	30784502	32001	ENSDARG00000038859	protein_coding	regulator of G protein signaling 20 [Source:ZFIN;Acc:ZDB-GENE-040718-128]	LL0000023611	221.452	170.642	269.811	354.6	355.814	426.711	157.708	291.913
2.42e-13	-0.748563	0.714	0.781	5.36e-09	UV	pgd	pgd	chr23	-	29381441	29394505	13064	ENSDARG00000015343, ENSDARG00000117150	protein_coding, protein_coding	phosphogluconate dehydrogenase [Source:ZFIN;Acc:ZDB-GENE-040426-2807], phosphogluconate dehydrogenase [Source:ZFIN;Acc:ZDB-GENE-040426-2807]	LL0000021655	134.324	133.407	299.023	341.081	393.441	365.504	136.911	162.059
2.65e-13	-0.935003	0.095	0.468	5.86e-09	UV	oaz2b	oaz2b	chr7	+	48288762	48296227	7465	ENSDARG00000059815	protein_coding	ornithine decarboxylase antizyme 2b [Source:ZFIN;Acc:ZDB-GENE-070313-1]	LL0000020799	97.1555	18.0013	88.9767	246.139	177.467	175.273	109.182	85.1846
3.83e-13	-0.806895	0.743	0.849	8.47e-09	UV	hlfa	hlfa	chr3	-	11585298	11624694	39396	ENSDARG00000074752	protein_coding	HLF transcription factor, PAR bZIP family member a [Source:ZFIN;Acc:ZDB-GENE-061013-159]	LL0000012152	217.649	230.811	235.976	508.758	551.874	596.984	696.688	638.885
4.85e-13	0.679208	0.838	0.634	1.07e-08	UV	si:dkey-283b15.2	si:dkey-283b15.2	chr16	-	5647951	5671958	24007	ENSDARG00000041382	protein_coding	si:dkey-283b15.2 [Source:ZFIN;Acc:ZDB-GENE-100921-93]	LL0000027504	36.9952	124.776	75.6436	74.021	66.7838	42.2558	2.59958	27.0098
5.38e-13	0.678119	0.905	0.831	1.19e-08	UV	tmsb1	tmsb1	chr14	-	12066695	12071679	4984	ENSDARG00000104181	protein_coding	thymosin beta 1 [Source:ZFIN;Acc:ZDB-GENE-030131-8575]	LL0000030689	695.474	704.516	496.675	282.799	424.028	272.848	130.846	192.185
5.9e-13	-0.89777	0.743	0.833	1.31e-08	UV	gadd45ga	gadd45ga	chr8	-	31367667	31369168	1501	ENSDARG00000019417, ENSDARG00000117042	protein_coding, protein_coding	growth arrest and DNA-damage-inducible, gamma a [Source:ZFIN;Acc:ZDB-GENE-040426-1882], growth arrest and DNA-damage-inducible, gamma a [Source:ZFIN;Acc:ZDB-GENE-040426-1882]	LL0000011090	299.246	230.811	409.306	610.634	636.812	692.664	256.492	357.36
8.08e-13	-0.785674	0.276	0.597	1.79e-08	UV	jam3b	jam3b	chr21	+	24984970	25046991	62021	ENSDARG00000061794	protein_coding	junctional adhesion molecule 3b [Source:ZFIN;Acc:ZDB-GENE-030131-441]	LL0000013018	49.4421	33.7832	51.6574	244.113	187.259	148.137	70.1887	41.5535
8.17e-13	-0.82141	0.771	0.804	1.81e-08	UV	got1	got1	chr13	+	40437550	40457421	19871	ENSDARG00000039093	protein_coding	glutamic-oxaloacetic transaminase 1, soluble [Source:ZFIN;Acc:ZDB-GENE-040426-2003]	LL0000011524	59.9875	72.7449	102.176	143.601	177.137	187.57	87.5192	200.496
8.55e-13	0.598099	0.762	0.557	1.89e-08	UV	timm8b	timm8b	chr5	+	30089715	30090506	791	ENSDARG00000055708	protein_coding	translocase of inner mitochondrial membrane 8 homolog B (yeast) [Source:ZFIN;Acc:ZDB-GENE-031019-1]	LL0000030328	113.406	199.987	118.993	79.7089	88.0182	75.4394	77.9874	116.35
1.11e-12	-1.5146	0.314	0.626	2.45e-08	UV	hsp70.2	hsp70.2	chr3	-	26119603	26122353	2750	ENSDARG00000092362	protein_coding	heat shock cognate 70-kd protein, tandem duplicate 2 [Source:ZFIN;Acc:ZDB-GENE-110405-1]	LL0000012366	167.343	54.9902	24.2542	244.776	304.323	304.419	1401.17	1409.7
1.17e-12	-0.811717	0.829	0.88	2.59e-08	UV	PLEKHB1	PLEKHB1	chr10	-	36731000	36738668	7668	ENSDARG00000063519	protein_coding	si:ch211-176g13.7 [Source:ZFIN;Acc:ZDB-GENE-030131-7664]	LL0000022108	336.414	306.762	388.938	619.088	751.565	809.996	168.973	239.971
1.74e-12	0.67154	0.952	0.881	3.86e-08	UV	nhsl1a-si:dkey-190l8.2	nhsl1a	chr17	+	30522764	30591286	68522	ENSDARG00000054537	protein_coding	NHS-like 1a [Source:ZFIN;Acc:ZDB-GENE-050411-25]	LL0000020300	236.838	39.9481	33.1652	57.1131	43.569	51.852	38.9937	45.7088
1.74e-12	0.67154	0.952	0.881	3.86e-08	UV	nhsl1a-si:dkey-190l8.2	si:dkey-190l8.2	chr17	+	30591287	30605734	14447	ENSDARG00000091222	protein_coding	si:dkey-190l8.2 [Source:ZFIN;Acc:ZDB-GENE-030131-9103]	LL0000026960	272.623	1180.93	724.677	775.273	821.32	716.695	236.562	338.661
2.15e-12	0.617463	0.857	0.664	4.76e-08	UV	CU459145.1-gdpd4a	CU459145.1	chr18	+	3307765	3328963	21198	ENSDARG00000117660	lincRNA		LL0000007927	4.14899	20.4672	12.4621	11.3759	11.2223	9.23337	1.73305	3.11651
2.15e-12	0.617463	0.857	0.664	4.76e-08	UV	CU459145.1-gdpd4a	gdpd4a	chr18	+	3332999	3364903	31904	ENSDARG00000102447	protein_coding	glycerophosphodiester phosphodiesterase domain containing 4a [Source:ZFIN;Acc:ZDB-GENE-091204-436]	LL0000011249	51.8624	260.895	177.618	131.563	200.021	160.878	112.649	74.7963
2.94e-12	-0.641081	0.905	0.885	6.51e-08	UV	arl3l1	arl3l1	chr21	+	33172526	33187913	15387	ENSDARG00000111106	protein_coding	ADP ribosylation factor like GTPase 3, like 1 [Source:ZFIN;Acc:ZDB-GENE-040426-1649]	LL0000001357	514.993	562.972	709.602	1032.9	1129.93	1391.7	294.619	302.302
4.01e-12	-0.67834	0.305	0.616	8.87e-08	UV	oxr1b	oxr1b	chr19	-	7308983	7406933	97950	ENSDARG00000063310	protein_coding	oxidation resistance 1b [Source:ZFIN;Acc:ZDB-GENE-030131-2438]	LL0000021156	137.262	37.9753	40.8703	106.123	114.754	129.872	60.6569	93.4953
5.11e-12	-0.740381	0.505	0.764	1.13e-07	UV	CU469514.1-LOC108179930-nptnb	CU469514.1	chr18	-	1151453	1160557	9104	ENSDARG00000097719	antisense		LL0000008019	1.72875	0.986372	3.08202	3.07772	4.07084	6.1287	1.73305	5.19418
5.11e-12	-0.740381	0.505	0.764	1.13e-07	UV	CU469514.1-LOC108179930-nptnb	LOC108179930	chr18	-	1151955	1160557	8602	NA	NA	NA	LL0000016379	0	0	0	0	0	0	0	0
5.11e-12	-0.740381	0.505	0.764	1.13e-07	UV	CU469514.1-LOC108179930-nptnb	nptnb	chr18	-	1158197	1229006	70809	ENSDARG00000043864	protein_coding	neuroplastin b [Source:ZFIN;Acc:ZDB-GENE-040426-1821]	LL0000020549	194.138	59.4289	65.7275	127.706	137.418	149.79	389.937	439.428
5.17e-12	-0.76243	0.829	0.786	1.14e-07	UV	ankrd33ab	ankrd33ab	chr6	+	39279104	39286029	6925	ENSDARG00000002508	protein_coding	ankyrin repeat domain 33Ab [Source:ZFIN;Acc:ZDB-GENE-100729-1]	LL0000001034	173.047	269.033	479.188	506.382	690.613	809.714	237.428	183.874
6.04e-12	0.677065	0.924	0.787	1.34e-07	UV	nnt	nnt	chr21	-	19763546	19828423	64877	ENSDARG00000023536	protein_coding	nicotinamide nucleotide transhydrogenase [Source:ZFIN;Acc:ZDB-GENE-040426-2592]	LL0000020440	145.215	454.964	313.897	285.448	361.535	318.047	167.24	182.835
8.11e-12	-0.914388	0.495	0.709	1.8e-07	UV	foxo1a	foxo1a	chr15	+	3284416	3379041	94625	ENSDARG00000099555	protein_coding	forkhead box O1 a [Source:NCBI gene;Acc:768121]	LL0000010614	130.002	112.446	242.341	234.725	345.581	461.588	94.4515	118.427
9.59e-12	-0.726418	0.39	0.668	2.12e-07	UV	cdc14ab	cdc14ab	chr22	-	16190231	16275236	85005	ENSDARG00000057016	protein_coding	cell division cycle 14Ab [Source:NCBI gene;Acc:565969]	LL0000005271	118.938	63.1278	110.819	136.627	207.063	249.462	273.823	246.204
1.27e-11	0.629508	0.857	0.679	2.8e-07	UV	si:ch211-272n13.3	si:ch211-272n13.3	chr25	-	3573079	3647285	74206	ENSDARG00000099768	protein_coding	si:ch211-272n13.3 [Source:ZFIN;Acc:ZDB-GENE-081104-216]	LL0000025949	114.27	240.675	182.777	119.992	126.966	157.774	50.2586	83.107
1.79e-11	-0.738328	0.714	0.872	3.97e-07	UV	nfil3-6	nfil3-6	chr3	-	14097540	14103551	6011	ENSDARG00000087188	protein_coding	nuclear factor, interleukin 3 regulated, member 6 [Source:ZFIN;Acc:ZDB-GENE-040704-63]	LL0000020261	413.343	166.943	205.424	261.879	366.046	343.651	788.54	657.584
2.2e-11	-0.639464	0.105	0.439	4.88e-07	UV	pip4k2ab	pip4k2ab	chr2	+	21089500	21163006	73506	ENSDARG00000063544	protein_coding	phosphatidylinositol-5-phosphate 4-kinase, type II, alpha b [Source:ZFIN;Acc:ZDB-GENE-070912-272]	LL0000021978	99.4029	7.89097	42.8133	66.541	51.8207	57.5372	227.897	276.331
2.4e-11	-0.754992	0.067	0.385	5.32e-07	UV	sox6	sox6	chr7	+	27250012	27454645	204633	ENSDARG00000015536	protein_coding	SRY-box transcription factor 6 [Source:ZFIN;Acc:ZDB-GENE-081120-6]	LL0000029199	26.1041	7.64438	10.3181	131.524	10.5622	209.827	15.5975	19.7379
2.56e-11	-0.702675	0.2	0.533	5.66e-07	UV	zgc:194990	zgc:194990	chr8	-	13159593	13184989	25396	ENSDARG00000069407	protein_coding	zgc:194990 [Source:ZFIN;Acc:ZDB-GENE-081022-171]	LL0000039140	314.977	18.0013	49.0444	60.8531	92.4191	75.2378	63.2565	63.3691
4.08e-11	-1.4264	0.695	0.797	9.02e-07	UV	hsp70l	hsp70l	chr8	+	4798158	4800911	2753	ENSDARG00000055723	protein_coding	heat shock cognate 70-kd protein, like [Source:ZFIN;Acc:ZDB-GENE-050321-1]	LL0000012368	364.765	167.683	125.559	562.131	567.387	631.014	1643.8	1892.76
4.15e-11	0.598018	0.781	0.588	9.18e-07	UV	nr2f6b	nr2f6b	chr11	+	6115617	6134583	18966	ENSDARG00000003165	protein_coding	nuclear receptor subfamily 2, group F, member 6b [Source:ZFIN;Acc:ZDB-GENE-040426-2351]	LL0000020587	49.4421	217.495	184.452	133.433	33.2269	118.905	85.7862	37.3981
5.1e-11	-0.765643	0.962	0.892	1.13e-06	UV	grk7a	grk7a	chr2	+	16536453	16544343	7890	ENSDARG00000020602	protein_coding	G protein-coupled receptor kinase 7a [Source:NCBI gene;Acc:566120]	LL0000011757	485.777	1018.18	1237.03	1858.01	2075.8	2740.13	524.249	547.467
5.83e-11	-0.89781	0.048	0.359	1.29e-06	UV	appb	appb	chr9	-	35026415	35155089	128674	ENSDARG00000055543, ENSDARG00000109552	protein_coding, protein_coding	amyloid beta (A4) precursor protein b [Source:ZFIN;Acc:ZDB-GENE-020220-1], amyloid beta (A4) precursor protein b [Source:ZFIN;Acc:ZDB-GENE-020220-1]	LL0000001202	38.551	1.47956	0.804006	0.584376	6.2713	19.9586	129.979	78.9516
9.11e-11	0.775651	0.848	0.693	2.02e-06	UV	syne1a	syne1a	chr20	+	26095467	26359438	263971	ENSDARG00000009499, ENSDARG00000116204	protein_coding, protein_coding	spectrin repeat containing, nuclear envelope 1a [Source:ZFIN;Acc:ZDB-GENE-030131-4172], spectrin repeat containing, nuclear envelope 1a [Source:ZFIN;Acc:ZDB-GENE-030131-4172]	LL0000029747	166.132	361.752	201.135	255.84	81.5269	245.309	76.2544	108.039
9.42e-11	0.601193	0.781	0.646	2.09e-06	UV	cdc14aa	cdc14aa	chr2	+	7075156	7105859	30703	ENSDARG00000013858	protein_coding	cell division cycle 14Aa [Source:ZFIN;Acc:ZDB-GENE-040426-1214]	LL0000005270	76.5834	261.882	158.389	142.51	75.3656	154.588	65.8561	43.6312
9.84e-11	-0.917359	0.562	0.773	2.18e-06	UV	prom1b	prom1b	chr1	-	22712889	22757213	44324	ENSDARG00000034007, ENSDARG00000111262, ENSDARG00000111216	protein_coding, protein_coding, protein_coding	prominin 1 b [Source:ZFIN;Acc:ZDB-GENE-031003-1], prominin 1 b [Source:ZFIN;Acc:ZDB-GENE-031003-1], prominin 1 b [Source:ZFIN;Acc:ZDB-GENE-031003-1]	LL0000022643	770.329	91.9792	103.449	195.143	130.487	182.53	142.11	158.942
1.24e-10	-0.673033	0.981	0.983	2.75e-06	UV	hsp90aa1.2	hsp90aa1.2	chr20	-	53967350	53981626	14276	ENSDARG00000024746	protein_coding	heat shock protein 90, alpha (cytosolic), class A member 1, tandem duplicate 2 [Source:ZFIN;Acc:ZDB-GENE-031001-3]	LL0000012370	3148.22	1177.73	1284.6	1770.86	2267.02	2088.51	1694.06	2530.61
1.51e-10	0.595251	0.762	0.598	3.35e-06	UV	slc25a25b	slc25a25b	chr5	+	31779204	31810021	30817	ENSDARG00000035468, ENSDARG00000116184	protein_coding, protein_coding	solute carrier family 25 member 25b [Source:NCBI gene;Acc:569227], solute carrier family 25 member 25b [Source:NCBI gene;Acc:569227]	LL0000028603	33.7105	257.196	145.19	113.291	225.987	163.459	59.7904	46.7477
2.43e-10	-0.71722	0.571	0.71	5.37e-06	UV	adarb1a	adarb1a	chr22	-	12641575	12693865	52290	ENSDARG00000041609	protein_coding	adenosine deaminase RNA specific B1a [Source:ZFIN;Acc:ZDB-GENE-000627-2]	LL0000000300	79.868	105.049	214.737	275.943	260.424	368.73	83.1866	95.573
2.67e-10	-0.637915	0.048	0.351	5.91e-06	UV	fkbp1aa	fkbp1aa	chr8	-	49169768	49172525	2757	ENSDARG00000022684	protein_coding	FKBP prolyl isomerase 1Aa [Source:ZFIN;Acc:ZDB-GENE-030131-7275]	LL0000010373	47.7134	3.94549	28.9442	18.4663	53.031	48.2635	253.892	208.806
2.82e-10	-0.772697	0.676	0.829	6.23e-06	UV	arl13a	arl13a	chr14	-	41293110	41308561	15451	ENSDARG00000052575	protein_coding	ADP-ribosylation factor-like 13A [Source:ZFIN;Acc:ZDB-GENE-040426-1790]	LL0000001347	875.437	170.149	280.933	316.109	269.446	380.06	218.365	260.748
3.41e-10	-0.643092	0.924	0.879	7.54e-06	UV	si:dkey-205h13.1	si:dkey-205h13.1	chr23	-	26503408	26523070	19662	ENSDARG00000079307	protein_coding	si:dkey-205h13.1 [Source:ZFIN;Acc:ZDB-GENE-090313-227]	LL0000027068	286.626	447.566	683.807	900.485	646.824	737.379	956.646	1048.19
5.4e-10	-0.66359	0.686	0.764	1.2e-05	UV	amph	amph	chr2	-	31891226	31937032	45806	ENSDARG00000007663	protein_coding	amphiphysin [Source:ZFIN;Acc:ZDB-GENE-040426-1711]	LL0000000959	130.52	143.764	223.246	306.837	307.624	403.849	156.841	157.903
7.89e-10	-0.663018	0.733	0.793	1.75e-05	UV	slc25a18	slc25a18	chr25	-	16613231	16666886	53655	ENSDARG00000070717	protein_coding	solute carrier family 25 member 18 [Source:ZFIN;Acc:ZDB-GENE-041111-192]	LL0000028590	224.045	153.874	188.539	290.786	277.257	367.117	134.312	113.233
1.19e-09	-0.714485	0.6	0.774	2.63e-05	UV	rsrp1	rsrp1	chr13	-	45468403	45475305	6902	ENSDARG00000030440	protein_coding	arginine/serine-rich protein 1 [Source:NCBI gene;Acc:724003]	LL0000024067	253.953	104.309	129.311	163.236	185.278	184.99	399.469	316.845
1.36e-09	-0.61247	0.486	0.683	3e-05	UV	rd3	rd3	chr20	+	13969392	14000111	30719	ENSDARG00000031600	protein_coding	retinal degeneration 3, GUCY2D regulator [Source:ZFIN;Acc:ZDB-GENE-040724-103]	LL0000023362	138.645	81.1291	140.031	226.037	179.887	176.482	137.778	121.544
1.63e-09	0.696641	0.952	0.871	3.61e-05	UV	oaz2a	oaz2a	chr25	+	6186823	6206443	19620	ENSDARG00000045929	protein_coding	ornithine decarboxylase antizyme 2a [Source:ZFIN;Acc:ZDB-GENE-121005-1]	LL0000020798	304.778	1357.49	764.945	789.22	815.489	1127.12	470.524	420.729
1.65e-09	-1.35022	0.305	0.556	3.64e-05	UV	hsp70.3	hsp70.3	chr3	+	26123736	26127091	3355	ENSDARG00000021924	protein_coding	heat shock cognate 70-kd protein, tandem duplicate 3 [Source:ZFIN;Acc:ZDB-GENE-110713-1]	LL0000012367	108.565	33.7832	17.6881	195.883	251.072	286.799	1177.61	964.041
2.71e-09	-0.727606	0.562	0.729	6e-05	UV	thrab-XLOC-005257	thrab	chr12	-	21792481	22039464	246983	ENSDARG00000052654	protein_coding	thyroid hormone receptor alpha b [Source:ZFIN;Acc:ZDB-GENE-060613-1]	LL0000030285	96.6369	97.8974	145.793	213.96	309.824	408.849	337.079	278.408
2.71e-09	-0.727606	0.562	0.729	6e-05	UV	thrab-XLOC-005257	XLOC-005257	NA	NA	NA	NA	NA	NA	NA	NA	NA	NA	NA	NA	NA	NA	NA	NA	NA
6.46e-09	-0.654868	0.857	0.817	0.000143	UV	si:ch1073-303d10.1	si:ch1073-303d10.1	chr10	+	375042	382616	7574	ENSDARG00000103006	protein_coding	si:ch1073-303d10.1 [Source:ZFIN;Acc:ZDB-GENE-141216-327]	LL0000024818	226.639	285.308	419.356	650.839	638.352	763.305	154.242	184.913
7.67e-09	-0.809909	0.362	0.625	0.00017	UV	dyrk4	dyrk4	chr25	-	16783584	16849005	65421	ENSDARG00000070734	protein_coding	dual-specificity tyrosine-(Y)-phosphorylation regulated kinase 4 [Source:ZFIN;Acc:ZDB-GENE-091015-3]	LL0000009323	421.468	46.6061	56.6824	80.9946	124.326	119.066	145.577	76.8739
8.68e-09	-0.633769	0.771	0.788	0.000192	UV	CU467961.1	CU467961.1	chr5	-	54942189	55114917	172728	ENSDARG00000078270	lincRNA	microtubule associated serine/threonine kinase family member 4 [Source:NCBI gene;Acc:100149322]	LL0000007991	189.47	229.085	393.762	542.925	486.411	509.69	208.833	238.932
9.3e-09	-0.609958	0.762	0.778	0.000206	UV	elovl6	elovl6	chr14	+	36231126	36269598	38472	ENSDARG00000004402, ENSDARG00000114205	protein_coding, protein_coding	ELOVL fatty acid elongase 6 [Source:NCBI gene;Acc:317738], ELOVL fatty acid elongase 6 [Source:NCBI gene;Acc:317738]	LL0000009587	162.848	151.655	213.397	301.616	391.131	490.659	130.846	124.66
9.39e-09	-0.701185	0.657	0.776	0.000208	UV	calm1b	calm1b	chr20	+	16743056	16775374	32318	ENSDARG00000034187	protein_coding	calmodulin 1b [Source:ZFIN;Acc:ZDB-GENE-030804-2]	LL0000004816	118.419	154.121	255.406	406.181	150.291	292.565	737.415	552.661
9.59e-09	-0.904264	0.638	0.752	0.000212	UV	gadd45ba	gadd45ba	chr11	+	6456146	6457748	1602	ENSDARG00000027744	protein_coding	growth arrest and DNA-damage-inducible, beta a [Source:ZFIN;Acc:ZDB-GENE-040426-1971]	LL0000011088	293.195	115.159	139.026	498.941	538.451	620.289	323.215	522.535
1.65e-08	-0.692368	0.495	0.716	0.000365	UV	abca4b	abca4b	chr2	+	15203318	15294707	91389	ENSDARG00000062661	protein_coding	ATP-binding cassette, sub-family A (ABC1), member 4b [Source:ZFIN;Acc:ZDB-GENE-050517-4]	LL0000000032	445.325	60.1687	93.0637	138.458	104.522	169.467	62.39	70.6409
1.92e-08	-0.710284	0.695	0.827	0.000425	UV	ubb	ubb	chr5	+	42063953	42096333	32380	ENSDARG00000093313, ENSDARG00000112953	protein_coding, protein_coding	ubiquitin B [Source:ZFIN;Acc:ZDB-GENE-050411-10], ubiquitin B [Source:ZFIN;Acc:ZDB-GENE-050411-10]	LL0000031460	265.881	135.626	134.269	206.597	240.07	299.58	415.066	392.68
2.22e-08	-1.71583	0.019	0.265	0.00049	UV	rgs16	rgs16	chr6	-	35443430	35446110	2680	ENSDARG00000040177, ENSDARG00000110238	protein_coding, protein_coding	regulator of G protein signaling 16 [Source:ZFIN;Acc:ZDB-GENE-050417-393], regulator of G protein signaling 16 [Source:ZFIN;Acc:ZDB-GENE-050417-393]	LL0000023606	6.91498	1.23296	8.77706	50.0616	14.9631	42.417	2137.72	2016.38
2.52e-08	-1.56577	0.181	0.422	0.000557	UV	thrb	thrb	chr19	-	17514631	17658253	143622	ENSDARG00000021163	protein_coding	thyroid hormone receptor beta [Source:NCBI gene;Acc:30607]	LL0000030288	78.1393	56.963	16.6161	13.0121	641.653	1035.23	63.2565	70.6409
3.63e-08	-0.635886	0.962	0.878	0.000803	UV	neurl1aa	neurl1aa	chr1	-	47701924	47771742	69818	ENSDARG00000069438	protein_coding	neuralized E3 ubiquitin protein ligase 1Aa [Source:ZFIN;Acc:ZDB-GENE-090311-3]	LL0000020219	221.452	318.351	379.29	450.126	497.963	634.159	154.242	153.748
3.66e-08	0.625847	0.895	0.884	0.00081	UV	zgc:153409	zgc:153409	chr5	+	27429872	27430247	375	ENSDARG00000061547	protein_coding	zgc:153409 [Source:ZFIN;Acc:ZDB-GENE-060929-224]	LL0000040279	705.155	1569.07	833.955	789.492	859.718	773.506	1328.39	1375.42
4.92e-08	-0.652268	0.638	0.748	0.00108969	UV	si:dkeyp-72e1.9	si:dkeyp-72e1.9	chr3	+	36496306	36587012	90706	ENSDARG00000103743	protein_coding	si:dkeyp-72e1.9 [Source:ZFIN;Acc:ZDB-GENE-120215-89]	LL0000028241	110.121	136.119	268.538	449.97	218.615	292.928	249.56	203.612
6.6e-08	-1.04326	0.286	0.526	0.0014602	UV	dnajb1b	dnajb1b	chr1	-	55734864	55750322	15458	ENSDARG00000041394	protein_coding	DnaJ heat shock protein family (Hsp40) member B1b [Source:ZFIN;Acc:ZDB-GENE-030131-5455]	LL0000009050	83.8441	19.974	15.7451	152.211	135.438	178.418	360.475	392.68
8.23e-08	-0.648036	0.962	0.891	0.00182212	UV	slc1a2a	slc1a2a	chr7	+	49862686	49881742	19056	ENSDARG00000052138	protein_coding	solute carrier family 1 member 2a [Source:ZFIN;Acc:ZDB-GENE-100422-11]	LL0000028539	336.414	281.609	295.874	439.022	740.673	1011.68	189.769	163.097
1.29e-07	-0.643642	0.733	0.744	0.0028518	UV	si:ch73-6k14.2	si:ch73-6k14.2	chr1	-	49244351	49250513	6162	ENSDARG00000096031	protein_coding	si:ch73-6k14.2 [Source:ZFIN;Acc:ZDB-GENE-110914-243]	LL0000026574	126.717	211.577	379.424	417.556	468.697	606.781	93.5849	73.7574
1.49e-07	-0.670978	0.857	0.96	0.00328889	UV	hmgn6	hmgn6	chr14	+	9421510	9428248	6738	ENSDARG00000087636, ENSDARG00000115565, ENSDARG00000112621	protein_coding, protein_coding, protein_coding	high mobility group nucleosome binding domain 6 [Source:ZFIN;Acc:ZDB-GENE-030131-1005], high mobility group nucleosome binding domain 6 [Source:ZFIN;Acc:ZDB-GENE-030131-1005], high mobility group nucleosome binding domain 6 [Source:ZFIN;Acc:ZDB-GENE-030131-1005]	LL0000012181	1117.63	425.619	392.02	521.186	572.228	407.437	1414.17	1426.32
1.66e-07	-0.598379	0.695	0.748	0.00368307	UV	nlk2	nlk2	chr15	+	30157333	30305850	148517	ENSDARG00000028793	protein_coding	nemo-like kinase, type 2 [Source:ZFIN;Acc:ZDB-GENE-080320-1]	LL0000020397	132.941	142.777	194.77	249.762	298.382	421.308	142.977	85.1846
2.87e-07	-0.655341	0.533	0.635	0.00635614	UV	zgc:66433	zgc:66433	chr14	+	20918666	21001756	83090	ENSDARG00000071697	protein_coding	zgc:66433 [Source:ZFIN;Acc:ZDB-GENE-030131-9832]	LL0000039206	78.1393	93.9519	33.3662	309.681	311.254	336.756	64.123	73.7574
3.52e-07	-1.07365	0.181	0.388	0.00779659	UV	CT573282.1	CT573282.1	chr11	-	25475283	25476185	902	ENSDARG00000102967	antisense		LL0000007591	26.1041	10.8501	14.8741	3.03876	230.168	284.38	77.9874	25.9709
4.03e-07	-0.595622	0.648	0.744	0.00891423	UV	pik3r1	pik3r1	chr5	-	54765702	54792242	26540	ENSDARG00000038524	protein_coding	phosphoinositide-3-kinase, regulatory subunit 1 (alpha) [Source:ZFIN;Acc:ZDB-GENE-030131-1280]	LL0000021803	106.491	113.186	154.302	244.425	188.029	262.889	259.958	333.467
1.32e-260	2.00664	0.963	0.119	2.93e-256	blue	foxq2	foxq2	chr22	+	20427170	20429374	2204	ENSDARG00000071394	protein_coding	forkhead box Q2 [Source:ZFIN;Acc:ZDB-GENE-050208-663]	LL0000010629	36.3037	8.13757	408.033	6.73981	12.8727	7.70119	49.392	56.0972
3.06e-230	0.849007	0.721	0.04	6.78e-226	blue	mpzl2b	mpzl2b	chr5	-	37947399	37963763	16364	ENSDARG00000027345, ENSDARG00000113465	protein_coding, protein_coding	myelin protein zero-like 2b [Source:ZFIN;Acc:ZDB-GENE-030131-8774], myelin protein zero-like 2b [Source:ZFIN;Acc:ZDB-GENE-030131-8774]	LL0000019511	11.064	3.20571	95.1407	2.80501	3.63075	2.3789	12.9979	15.5826
2.5e-225	1.35969	0.9	0.114	5.54e-221	blue	srgap3	srgap3	chr6	+	41554794	41761402	206608	ENSDARG00000060309	protein_coding	SLIT-ROBO Rho GTPase activating protein 3 [Source:ZFIN;Acc:ZDB-GENE-060524-4]	LL0000029372	11.5826	80.6359	172.928	7.24627	5.50114	3.14499	6.93222	11.4272
9.18e-214	1.66668	0.973	0.162	2.03e-209	blue	pcdh11	pcdh11	chr14	-	26995114	27297789	302675	ENSDARG00000098652, ENSDARG00000105441	protein_coding, protein_coding	protocadherin 11 [Source:ZFIN;Acc:ZDB-GENE-140106-21], protocadherin 11 [Source:ZFIN;Acc:ZDB-GENE-140106-21]	LL0000021357	44.4288	225.633	358.453	11.0252	8.80182	11.8542	89.2523	221.272
2.63e-200	1.8496	0.977	0.196	5.81e-196	blue	hs3st3b1a	hs3st3b1a	chr3	+	48842918	48874583	31665	ENSDARG00000113644, ENSDARG00000099149	protein_coding, protein_coding	heparan sulfate (glucosamine) 3-O-sulfotransferase 3B1a [Source:ZFIN;Acc:ZDB-GENE-070202-4], heparan sulfate (glucosamine) 3-O-sulfotransferase 3B1a [Source:ZFIN;Acc:ZDB-GENE-070202-4]	LL0000012327	66.3838	415.263	426.257	11.0252	9.02186	12.338	54.5912	67.5244
4.01e-170	0.845413	0.724	0.08	8.87e-166	blue	skor1a	skor1a	chr7	-	33954099	33961652	7553	ENSDARG00000069030	protein_coding	SKI family transcriptional corepressor 1a [Source:ZFIN;Acc:ZDB-GENE-080722-5]	LL0000028459	15.0401	104.555	100.501	2.5323	2.20045	2.70147	18.1971	9.34953
6.53e-170	4.03067	1	0.992	1.45e-165	blue	opn1sw2	opn1sw2	chr11	+	25459697	25475403	15706	ENSDARG00000017274, ENSDARG00000115330	protein_coding, protein_coding	opsin 1 (cone pigments), short-wave-sensitive 2 [Source:NCBI gene;Acc:30435], opsin 1 (cone pigments), short-wave-sensitive 2 [Source:NCBI gene;Acc:30435]	LL0000020899	2310.47	542.504	23050.9	437.893	620.638	488.32	2733.03	3130.02
3.75e-163	3.20339	1	0.987	8.29e-159	blue	arr3b	arr3b	chr14	+	32837914	32850768	12854	ENSDARG00000098475	protein_coding	arrestin 3b, retinal (X-arrestin) [Source:ZFIN;Acc:ZDB-GENE-030616-74]	LL0000001411	1911.65	8483.54	14396.9	394.805	966	341.876	1920.22	2156.63
6.55e-103	1.0677	0.661	0.131	1.45e-98	blue	tbx2b	tbx2b	chr15	+	27364157	27372181	8024	ENSDARG00000006120, ENSDARG00000116135	protein_coding, protein_coding	T-box transcription factor 2b [Source:NCBI gene;Acc:30253], T-box transcription factor 2b [Source:NCBI gene;Acc:30253]	LL0000030052	23.6838	240.675	184.854	5.84376	5.28109	6.41094	126.513	79.9904
4.79e-97	-2.95279	0.997	0.997	1.06e-92	blue	arr3a	arr3a	chr10	+	26800213	26811397	11184	ENSDARG00000056511, ENSDARG00000114648	protein_coding, protein_coding	arrestin 3a, retinal (X-arrestin) [Source:ZFIN;Acc:ZDB-GENE-040718-102], arrestin 3a, retinal (X-arrestin) [Source:ZFIN;Acc:ZDB-GENE-040718-102]	LL0000001410	2645.67	805.373	1017.47	11473.9	17763.6	13153.7	3345.66	3511.27
1.79e-95	0.845876	0.847	0.302	3.97e-91	blue	ablim1a	ablim1a	chr13	-	43507383	43600019	92636	ENSDARG00000060149	protein_coding	actin binding LIM protein 1a [Source:ZFIN;Acc:ZDB-GENE-080219-41]	LL0000000111	29.2158	119.598	167.434	67.0864	18.4838	14.5153	14.731	162.059
3.88e-95	1.14608	0.997	0.629	8.58e-91	blue	MSTRG.21488	MSTRG.21488	chr8	+	43092550	43092931	381	NA	NA	NA	NA	NA	NA	NA	NA	NA	NA	NA	NA
1.67e-94	0.620422	0.738	0.176	3.7e-90	blue	tmem74	tmem74	chr16	-	38799646	38808953	9307	NA	NA	NA	LL0000030648	22.8194	194.562	118.256	12.9732	22.7747	9.59625	106.583	101.806
7.18e-78	0.987011	0.957	0.462	1.59e-73	blue	ckmt2b	ckmt2b	chr5	+	51594209	51609006	14797	ENSDARG00000039929, ENSDARG00000112795	protein_coding, protein_coding	creatine kinase, mitochondrial 2b (sarcomeric) [Source:ZFIN;Acc:ZDB-GENE-040426-1654], creatine kinase, mitochondrial 2b (sarcomeric) [Source:ZFIN;Acc:ZDB-GENE-040426-1654]	LL0000005731	159.736	473.952	365.555	99.9673	300.692	18.4667	69.3222	144.398
2.06e-77	0.683901	0.834	0.29	4.56e-73	blue	si:ch211-196g2.4	si:ch211-196g2.4	chr8	+	46418668	46440162	21494	ENSDARG00000077087	protein_coding	si:ch211-196g2.4 [Source:ZFIN;Acc:ZDB-GENE-081104-160]	LL0000025408	136.744	267.8	161.136	32.2186	14.413	18.1442	24.2628	50.903
1.63e-74	0.969166	1	0.87	3.61e-70	blue	si:dkey-126g1.9	si:dkey-126g1.9	chr23	+	31933583	31940912	7329	ENSDARG00000093702	protein_coding	si:dkey-126g1.9 [Source:ZFIN;Acc:ZDB-GENE-030131-9862]	LL0000026723	399.859	1860.54	1702.21	1180.05	871.6	753.306	429.797	562.011
2.88e-74	0.699161	0.837	0.314	6.38e-70	blue	mettl7a	mettl7a	chr6	+	39493864	39508375	14511	ENSDARG00000060889, ENSDARG00000056726, ENSDARG00000111162	protein_coding, protein_coding, protein_coding	methyltransferase like 7A [Source:ZFIN;Acc:ZDB-GENE-061027-239], methyltransferase like 7A [Source:ZFIN;Acc:ZDB-GENE-061027-239], methyltransferase like 7A [Source:ZFIN;Acc:ZDB-GENE-061027-239]	LL0000018915	21.9551	140.311	114.571	67.6708	43.349	4.43524	48.5255	32.2039
7.87e-72	0.721241	0.85	0.334	1.74e-67	blue	prnpa	prnpa	chr8	+	43053519	43056975	3456	ENSDARG00000026229, ENSDARG00000113995	protein_coding, protein_coding	prion protein a [Source:ZFIN;Acc:ZDB-GENE-041217-6], prion protein a [Source:ZFIN;Acc:ZDB-GENE-041217-6]	LL0000022630	35.9579	499.597	210.717	104.759	10.6722	19.8376	69.3222	112.194
4.98e-71	1.01625	0.977	0.706	1.1e-66	blue	zgc:109982	zgc:109982	chr6	-	24075482	24087297	11815	ENSDARG00000110525	protein_coding	zgc:109982 [Source:ZFIN;Acc:ZDB-GENE-050522-139]	LL0000038494	286.28	230.071	673.288	582.467	55.6715	133.38	138.644	225.428
1.07e-65	0.924413	0.884	0.416	2.38e-61	blue	cngb3.2	cngb3.2	chr24	-	31428987	31457529	28542	ENSDARG00000101368	protein_coding	cyclic nucleotide gated channel subunit beta 3, tandem duplicate 2 [Source:ZFIN;Acc:ZDB-GENE-091118-102]	LL0000005887	103.552	905.489	389.072	176.832	72.395	46.691	70.1887	94.5342
7.03e-65	0.749778	1	0.874	1.56e-60	blue	spock3	spock3	chr1	+	20635190	20706298	71108	ENSDARG00000070266, ENSDARG00000110158	protein_coding, protein_coding	SPARC (osteonectin), cwcv and kazal like domains proteoglycan 3 [Source:ZFIN;Acc:ZDB-GENE-090311-24], SPARC (osteonectin), cwcv and kazal like domains proteoglycan 3 [Source:ZFIN;Acc:ZDB-GENE-090311-24]	LL0000029301	341.773	2114.04	1357.83	1093.72	690.283	494.933	579.707	861.196
7.07e-62	0.72248	1	0.986	1.57e-57	blue	MSTRG.731	MSTRG.731	chr1	-	51273530	51274782	1252	NA	NA	NA	NA	NA	NA	NA	NA	NA	NA	NA	NA
2.64e-61	-1.1042	0.92	0.891	5.85e-57	blue	cycsb	cycsb	chr6	-	10910589	10912424	1835	ENSDARG00000044562	protein_coding	cytochrome c, somatic b [Source:NCBI gene;Acc:415158]	LL0000008531	477.134	528.695	253.329	771.533	1350.64	692.019	514.717	502.797
5.1e-60	0.74313	1	0.998	1.13e-55	blue	mt-nd1	mt-nd1	chrM	+	3803	4777	974	ENSDARG00000063895	protein_coding	NADH dehydrogenase subunit 1 [Source:NCBI gene;Acc:140531]	LL0000019671	4490.93	10995.3	16167.8	12893.5	9747.35	11073.5	5582.17	5827.88
5.01e-55	0.736227	0.99	0.853	1.11e-50	blue	tmem237a	tmem237a	chr9	+	13714379	13728937	14558	ENSDARG00000041735	protein_coding	transmembrane protein 237a [Source:NCBI gene;Acc:557237]	LL0000030574	463.649	2649.15	1393.95	834.45	593.573	738.831	432.397	627.457
1.47e-54	-2.03135	0.528	0.772	3.26e-50	blue	hsp70.1	hsp70.1	chr3	-	26112776	26115606	2830	ENSDARG00000029688	protein_coding	heat shock cognate 70-kd protein, tandem duplicate 1 [Source:ZFIN;Acc:ZDB-GENE-990415-91]	LL0000012365	104.07	31.5639	17.4201	192.338	241.83	240.995	836.199	670.05
2.51e-54	-1.22482	0.316	0.681	5.56e-50	blue	zgc:66433	zgc:66433	chr14	+	20918666	21001756	83090	ENSDARG00000071697	protein_coding	zgc:66433 [Source:ZFIN;Acc:ZDB-GENE-030131-9832]	LL0000039206	78.1393	93.9519	33.3662	309.681	311.254	336.756	64.123	73.7574
8.68e-53	0.611436	1	0.999	1.92e-48	blue	mt-cyb	mt-cyb	chrM	+	15308	16448	1140	ENSDARG00000063924	protein_coding	cytochrome b [Source:NCBI gene;Acc:140512]	LL0000019670	9049.29	22341.6	28998.1	24461.7	20398.1	21631.9	13149.5	13966.1
1.43e-52	0.938931	0.997	0.885	3.17e-48	blue	si:dkey-97a13.12	si:dkey-97a13.12	chr2	-	42088456	42091926	3470	ENSDARG00000095649	protein_coding	si:dkey-97a13.12 [Source:ZFIN;Acc:ZDB-GENE-070912-614]	LL0000028053	564.954	1555.75	2211.95	1521.13	1078.55	1420.85	668.092	514.224
4.5e-50	-2.09627	0.282	0.664	9.95e-46	blue	hsp70.2	hsp70.2	chr3	-	26119603	26122353	2750	ENSDARG00000092362	protein_coding	heat shock cognate 70-kd protein, tandem duplicate 2 [Source:ZFIN;Acc:ZDB-GENE-110405-1]	LL0000012366	167.343	54.9902	24.2542	244.776	304.323	304.419	1401.17	1409.7
1.98e-49	0.737605	0.96	0.684	4.38e-45	blue	si:dkey-28e7.3	si:dkey-28e7.3	chr11	-	11595973	11625630	29657	ENSDARG00000074508	protein_coding	si:dkey-28e7.3 [Source:ZFIN;Acc:ZDB-GENE-141215-28]	LL0000027533	127.409	344.49	362.339	323.043	192.21	111.325	159.441	192.185
2.75e-49	-1.08156	0.246	0.656	6.1e-45	blue	letm1	letm1	chr13	+	13033424	13102879	69455	ENSDARG00000056978, ENSDARG00000110254	protein_coding, protein_coding	leucine zipper-EF-hand containing transmembrane protein 1 [Source:NCBI gene;Acc:570745], leucine zipper-EF-hand containing transmembrane protein 1 [Source:NCBI gene;Acc:570745]	LL0000013607	120.321	192.096	25.2592	171.183	248.651	289.016	65.8561	69.6021
1.63e-48	-1.34699	0.126	0.573	3.61e-44	blue	slc17a7a	slc17a7a	chr3	+	16612560	16657484	44924	ENSDARG00000016480, ENSDARG00000112552	protein_coding, protein_coding	solute carrier family 17 member 7a [Source:ZFIN;Acc:ZDB-GENE-050105-5], solute carrier family 17 member 7a [Source:ZFIN;Acc:ZDB-GENE-050105-5]	LL0000028524	31.9818	12.0831	10.2511	76.1637	132.687	174.023	707.086	590.059
1.85e-48	0.962853	1	0.984	4.09e-44	blue	MSTRG.22811	MSTRG.22811	chrUn_KN150411v1	-	11243	11701	458	NA	NA	NA	NA	NA	NA	NA	NA	NA	NA	NA	NA
2.85e-48	-0.814753	0.973	0.911	6.31e-44	blue	cox4i2	cox4i2	chr23	+	18944388	18951148	6760	ENSDARG00000022509	protein_coding	cytochrome c oxidase subunit 4I2 [Source:ZFIN;Acc:ZDB-GENE-040426-1775]	LL0000006105	533.145	557.053	498.015	1126.09	1408.29	1235.5	486.122	468.515
3.08e-48	0.799395	0.997	0.895	6.82e-44	blue	mt-atp8	mt-atp8	chrM	+	8894	9734	840	ENSDARG00000063910	protein_coding	ATP synthase 8 [Source:NCBI gene;Acc:140520]	LL0000001652	299.073	511.927	1038.17	863.436	495.762	696.575	290.287	352.166
1.57e-47	0.844533	1	0.999	3.47e-43	blue	es1	es1	chr8	+	4838114	4850816	12702	ENSDARG00000094516	protein_coding	es1 protein [Source:NCBI gene;Acc:30237]	LL0000009796	6248.03	20676.8	25186.5	23835	9605.32	10701.9	8051.77	9199.94
1.15e-43	-1.88008	0.213	0.597	2.54e-39	blue	hsp70.3	hsp70.3	chr3	+	26123736	26127091	3355	ENSDARG00000021924	protein_coding	heat shock cognate 70-kd protein, tandem duplicate 3 [Source:ZFIN;Acc:ZDB-GENE-110713-1]	LL0000012367	108.565	33.7832	17.6881	195.883	251.072	286.799	1177.61	964.041
1.65e-43	0.956091	1	1	3.65e-39	blue	MSTRG.17465	MSTRG.17465	chr5	-	826122	826843	721	NA	NA	NA	NA	NA	NA	NA	NA	NA	NA	NA	NA
3.64e-43	-1.17124	0.389	0.712	8.06e-39	blue	gsdf	gsdf	chr21	+	196490	205221	8731	ENSDARG00000075301	protein_coding	gonadal somatic cell derived factor [Source:ZFIN;Acc:ZDB-GENE-101029-3]	LL0000011790	286.28	43.1538	63.9185	255.567	512.926	385.302	122.18	65.4467
1.79e-42	0.598577	1	0.986	3.97e-38	blue	mt-nd5	mt-nd5	chrM	+	12897	15232	2335	ENSDARG00000063921	protein_coding	NADH dehydrogenase subunit 5 [Source:NCBI gene;Acc:140535]	LL0000019672	1104.32	2715.23	4099.02	3517.91	2121.24	2640.62	1265.13	1427.36
3.67e-38	0.649316	0.98	0.82	8.11e-34	blue	mt-nd4l	mt-nd4l	chrM	+	11009	12679	1670	ENSDARG00000063916	protein_coding	NADH dehydrogenase subunit 4L [Source:NCBI gene;Acc:140538]	LL0000020082	231.133	464.828	818.21	682.045	443.282	604.886	206.233	248.282
5.91e-36	0.707702	0.96	0.648	1.31e-31	blue	rx1	rx1	chr22	-	4997784	5006887	9103	ENSDARG00000071684	protein_coding	retinal homeobox gene 1 [Source:NCBI gene;Acc:30472]	LL0000024114	101.996	677.637	380.228	337.614	186.929	112.494	79.7205	149.593
6.11e-35	-1.87956	0.751	0.799	1.35e-30	blue	hsp70l	hsp70l	chr8	+	4798158	4800911	2753	ENSDARG00000055723	protein_coding	heat shock cognate 70-kd protein, like [Source:ZFIN;Acc:ZDB-GENE-050321-1]	LL0000012368	364.765	167.683	125.559	562.131	567.387	631.014	1643.8	1892.76
1.18e-34	0.605824	0.94	0.642	2.61e-30	blue	grk1b	grk1b	chr5	-	54161362	54197248	35886	ENSDARG00000104685	protein_coding	G protein-coupled receptor kinase 1 b [Source:ZFIN;Acc:ZDB-GENE-050417-211]	LL0000011751	100.44	470.993	355.237	324.368	44.0091	215.875	77.9874	94.5342
2.14e-34	1.09686	1	0.984	4.73e-30	blue	MSTRG.19597	MSTRG.19597	chr7	+	3021	3697	676	NA	NA	NA	NA	NA	NA	NA	NA	NA	NA	NA	NA
2.67e-33	-1.40076	0.236	0.559	5.9e-29	blue	dnajb1b	dnajb1b	chr1	-	55734864	55750322	15458	ENSDARG00000041394	protein_coding	DnaJ heat shock protein family (Hsp40) member B1b [Source:ZFIN;Acc:ZDB-GENE-030131-5455]	LL0000009050	83.8441	19.974	15.7451	152.211	135.438	178.418	360.475	392.68
1.58e-32	-0.974311	0.04	0.393	3.5e-28	blue	appb	appb	chr9	-	35026415	35155089	128674	ENSDARG00000055543, ENSDARG00000109552	protein_coding, protein_coding	amyloid beta (A4) precursor protein b [Source:ZFIN;Acc:ZDB-GENE-020220-1], amyloid beta (A4) precursor protein b [Source:ZFIN;Acc:ZDB-GENE-020220-1]	LL0000001202	38.551	1.47956	0.804006	0.584376	6.2713	19.9586	129.979	78.9516
2.38e-32	0.632318	0.953	0.765	5.26e-28	blue	mgarp-si:ch211-235e9.8	mgarp	chr1	-	13997809	14015104	17295	NA	NA	NA	LL0000032314	4.49474	5.42504	14.6731	10.6356	16.3934	14.2734	15.5975	0
2.38e-32	0.632318	0.953	0.765	5.26e-28	blue	mgarp-si:ch211-235e9.8	si:ch211-235e9.8	chr1	-	13997809	46113404	32115595	NA	NA	NA	LL0000025735	0	0	0	0	0	0	0	0
2.38e-32	0.632318	0.953	0.765	5.26e-28	blue	mgarp-si:ch211-235e9.8	si:ch211-235e9.8	chr1	-	13997809	46113404	32115595	NA	NA	NA	LL0000040061	0	0	0	0	0	0	0	0
2.38e-32	0.632318	0.953	0.765	5.26e-28	blue	mgarp-si:ch211-235e9.8	si:ch211-235e9.8	chr1	-	13997809	46113404	32115595	NA	NA	NA	LL0000040169	0	0.493186	0	0.467501	0	0.161282	0	0
2.38e-32	0.632318	0.953	0.765	5.26e-28	blue	mgarp-si:ch211-235e9.8	si:ch211-235e9.8	chr14	-	13997809	46113404	32115595	NA	NA	NA	LL0000025735	0	0	0	0	0	0	0	0
2.38e-32	0.632318	0.953	0.765	5.26e-28	blue	mgarp-si:ch211-235e9.8	si:ch211-235e9.8	chr14	-	13997809	46113404	32115595	NA	NA	NA	LL0000040061	0	0	0	0	0	0	0	0
2.38e-32	0.632318	0.953	0.765	5.26e-28	blue	mgarp-si:ch211-235e9.8	si:ch211-235e9.8	chr14	-	13997809	46113404	32115595	NA	NA	NA	LL0000040169	0	0.493186	0	0.467501	0	0.161282	0	0
4.02e-32	-1.16524	0.439	0.679	8.9e-28	blue	aanat2	aanat2	chr3	+	54887782	54893706	5924	ENSDARG00000079802	protein_coding	arylalkylamine N-acetyltransferase 2 [Source:ZFIN;Acc:ZDB-GENE-991019-6]	LL0000000014	141.066	45.8663	83.6166	489.084	640.662	380.866	113.515	233.738
8.13e-28	-1.93011	0.256	0.528	1.8e-23	blue	si:busm1-57f23.1	si:busm1-57f23.1	chr10	-	13236100	13239367	3267	ENSDARG00000074425	protein_coding	si:busm1-57f23.1 [Source:ZFIN;Acc:ZDB-GENE-030616-512]	LL0000024712	94.0437	105.295	28.4752	112.551	980.193	1163.4	303.284	81.0293
1.27e-27	-0.750234	0.05	0.363	2.8e-23	blue	samd7	samd7	chr2	+	37226838	37243548	16710	ENSDARG00000060354	protein_coding	sterile alpha motif domain containing 7 [Source:ZFIN;Acc:ZDB-GENE-070912-549]	LL0000024187	204.511	11.5899	3.48403	34.2055	53.4711	57.4969	51.1251	38.437
2.1e-27	-1.64675	0.179	0.49	4.64e-23	blue	map4l	map4l	chr2	+	24177006	24252506	75500	ENSDARG00000068745	protein_coding	microtubule associated protein 4 like [Source:ZFIN;Acc:ZDB-GENE-070912-581]	LL0000018618	26.7956	10.1103	16.4821	60.6193	57.7619	161.241	2245.17	1246.6
3.09e-27	0.68949	0.953	0.754	6.83e-23	blue	kera	kera	chr4	-	16337156	16345227	8071	ENSDARG00000056938	protein_coding	keratocan [Source:NCBI gene;Acc:567017]	LL0000013265	161.811	384.438	868.661	1092.55	419.517	275.469	203.634	328.272
7.13e-27	-0.763649	0.106	0.412	1.58e-22	blue	sox6	sox6	chr7	+	27250012	27454645	204633	ENSDARG00000015536	protein_coding	SRY-box transcription factor 6 [Source:ZFIN;Acc:ZDB-GENE-081120-6]	LL0000029199	26.1041	7.64438	10.3181	131.524	10.5622	209.827	15.5975	19.7379
9.53e-27	-3.83373	0.585	0.704	2.11e-22	blue	opn1lw2	opn1lw2	chr11	+	25481046	25483206	2160	ENSDARG00000044861, ENSDARG00000115709	protein_coding, protein_coding	opsin 1 (cone pigments), long-wave-sensitive, 2 [Source:NCBI gene;Acc:436716], opsin 1 (cone pigments), long-wave-sensitive, 2 [Source:NCBI gene;Acc:436716]	LL0000020893	456.216	177.054	43.1483	46.3605	441.081	8102.66	639.497	310.612
1.46e-25	-0.620977	0.997	0.98	3.22e-21	blue	hsp90aa1.2	hsp90aa1.2	chr20	-	53967350	53981626	14276	ENSDARG00000024746	protein_coding	heat shock protein 90, alpha (cytosolic), class A member 1, tandem duplicate 2 [Source:ZFIN;Acc:ZDB-GENE-031001-3]	LL0000012370	3148.22	1177.73	1284.6	1770.86	2267.02	2088.51	1694.06	2530.61
1.38e-24	-0.70832	0.927	0.831	3.05e-20	blue	hlfa	hlfa	chr3	-	11585298	11624694	39396	ENSDARG00000074752	protein_coding	HLF transcription factor, PAR bZIP family member a [Source:ZFIN;Acc:ZDB-GENE-061013-159]	LL0000012152	217.649	230.811	235.976	508.758	551.874	596.984	696.688	638.885
1.62e-24	-0.599173	0.963	0.92	3.58e-20	blue	btg1	btg1	chr4	-	16532605	16545111	12506	ENSDARG00000027249	protein_coding	B-cell translocation gene 1, anti-proliferative [Source:ZFIN;Acc:ZDB-GENE-010726-1]	LL0000002062	491.655	457.677	440.863	677.214	794.694	777.619	1063.23	1251.8
2.81e-24	-1.15947	0.721	0.751	6.22e-20	blue	gadd45ba	gadd45ba	chr11	+	6456146	6457748	1602	ENSDARG00000027744	protein_coding	growth arrest and DNA-damage-inducible, beta a [Source:ZFIN;Acc:ZDB-GENE-040426-1971]	LL0000011088	293.195	115.159	139.026	498.941	538.451	620.289	323.215	522.535
2.01e-23	-0.714079	0.977	0.951	4.44e-19	blue	hmgn6	hmgn6	chr14	+	9421510	9428248	6738	ENSDARG00000087636, ENSDARG00000115565, ENSDARG00000112621	protein_coding, protein_coding, protein_coding	high mobility group nucleosome binding domain 6 [Source:ZFIN;Acc:ZDB-GENE-030131-1005], high mobility group nucleosome binding domain 6 [Source:ZFIN;Acc:ZDB-GENE-030131-1005], high mobility group nucleosome binding domain 6 [Source:ZFIN;Acc:ZDB-GENE-030131-1005]	LL0000012181	1117.63	425.619	392.02	521.186	572.228	407.437	1414.17	1426.32
8.05e-23	0.644899	0.917	0.721	1.78e-18	blue	ndrg1b	ndrg1b	chr16	+	31468291	31517227	48936	ENSDARG00000010420	protein_coding	N-myc downstream regulated 1b [Source:ZFIN;Acc:ZDB-GENE-040426-1648]	LL0000020099	152.302	240.428	492.186	381.909	250.082	357.077	180.238	158.942
2.03e-22	-1.91306	0.209	0.442	4.48e-18	blue	thrb	thrb	chr19	-	17514631	17658253	143622	ENSDARG00000021163	protein_coding	thyroid hormone receptor beta [Source:NCBI gene;Acc:30607]	LL0000030288	78.1393	56.963	16.6161	13.0121	641.653	1035.23	63.2565	70.6409
3.63e-22	-1.09177	0.721	0.797	8.03e-18	blue	BX004774.2	BX004774.2	chr8	-	20845740	20850484	4744	ENSDARG00000093753	processed_transcript		LL0000002141	700.315	103.569	296.879	1644.71	621.849	776.933	493.054	639.924
8.47e-22	-0.650419	0.987	0.928	1.87e-17	blue	map1ab	map1ab	chr25	-	19356427	19433244	76817	ENSDARG00000022045, ENSDARG00000115928	protein_coding, protein_coding	microtubule-associated protein 1Ab [Source:ZFIN;Acc:ZDB-GENE-100426-3], microtubule-associated protein 1Ab [Source:ZFIN;Acc:ZDB-GENE-100426-3]	LL0000018576	2638.24	493.186	788.596	1590.13	507.425	1362.63	759.944	557.855
1.77e-21	-0.712304	0.967	0.883	3.92e-17	blue	slc1a2a	slc1a2a	chr7	+	49862686	49881742	19056	ENSDARG00000052138	protein_coding	solute carrier family 1 member 2a [Source:ZFIN;Acc:ZDB-GENE-100422-11]	LL0000028539	336.414	281.609	295.874	439.022	740.673	1011.68	189.769	163.097
2.16e-21	-0.816811	0.392	0.576	4.78e-17	blue	cacna2d4a	cacna2d4a	chr4	-	20237461	20292853	55392	ENSDARG00000026855, ENSDARG00000103810	protein_coding, protein_coding	calcium channel, voltage-dependent, alpha 2/delta subunit 4a [Source:ZFIN;Acc:ZDB-GENE-041210-213], calcium channel, voltage-dependent, alpha 2/delta subunit 4a [Source:ZFIN;Acc:ZDB-GENE-041210-213]	LL0000004757	28.5243	7.1512	29.9492	88.3967	205.192	232.77	12.1314	16.6214
2.7e-21	-3.37003	0.711	0.808	5.99e-17	blue	si:ch211-113d22.2	si:ch211-113d22.2	chr10	-	20448638	20454008	5370	ENSDARG00000100139	protein_coding	si:ch211-113d22.2 [Source:ZFIN;Acc:ZDB-GENE-141222-39]	LL0000024939	12388.9	154.121	90.7857	116.564	136.428	120.114	804.137	812.37
9.64e-21	-3.34861	0.638	0.719	2.13e-16	blue	opn1mw2	opn1mw2	chr6	+	41186320	41189460	3140	ENSDARG00000044280	protein_coding	opsin 1 (cone pigments), medium-wave-sensitive, 2 [Source:NCBI gene;Acc:360151]	LL0000020895	482.839	167.683	101.707	6400.32	194.85	100.035	329.28	702.254
3.66e-20	-1.20054	0.183	0.409	8.11e-16	blue	CT573282.1	CT573282.1	chr11	-	25475283	25476185	902	ENSDARG00000102967	antisense		LL0000007591	26.1041	10.8501	14.8741	3.03876	230.168	284.38	77.9874	25.9709
9.15e-19	-0.674406	0.684	0.762	2.02e-14	blue	CU469514.1-LOC108179930-nptnb	CU469514.1	chr18	-	1151453	1160557	9104	ENSDARG00000097719	antisense		LL0000008019	1.72875	0.986372	3.08202	3.07772	4.07084	6.1287	1.73305	5.19418
9.15e-19	-0.674406	0.684	0.762	2.02e-14	blue	CU469514.1-LOC108179930-nptnb	LOC108179930	chr18	-	1151955	1160557	8602	NA	NA	NA	LL0000016379	0	0	0	0	0	0	0	0
9.15e-19	-0.674406	0.684	0.762	2.02e-14	blue	CU469514.1-LOC108179930-nptnb	nptnb	chr18	-	1158197	1229006	70809	ENSDARG00000043864	protein_coding	neuroplastin b [Source:ZFIN;Acc:ZDB-GENE-040426-1821]	LL0000020549	194.138	59.4289	65.7275	127.706	137.418	149.79	389.937	439.428
1.86e-18	-0.913777	0.106	0.352	4.12e-14	blue	zgc:122979	zgc:122979	chr21	+	5169154	5174054	4900	ENSDARG00000004187	protein_coding	zgc:122979 [Source:ZFIN;Acc:ZDB-GENE-051127-45]	LL0000038647	21.4364	31.8105	12.1271	60.1518	82.7371	170.878	326.681	447.739
7.99e-17	-1.77693	0.066	0.283	1.77e-12	blue	rgs16	rgs16	chr6	-	35443430	35446110	2680	ENSDARG00000040177, ENSDARG00000110238	protein_coding, protein_coding	regulator of G protein signaling 16 [Source:ZFIN;Acc:ZDB-GENE-050417-393], regulator of G protein signaling 16 [Source:ZFIN;Acc:ZDB-GENE-050417-393]	LL0000023606	6.91498	1.23296	8.77706	50.0616	14.9631	42.417	2137.72	2016.38
8.25e-17	-2.45333	0.043	0.251	1.83e-12	blue	sncgb	sncgb	chr12	-	25893006	25916598	23592	ENSDARG00000109715	protein_coding	synuclein, gamma b (breast cancer-specific protein 1) [Source:ZFIN;Acc:ZDB-GENE-050522-235]	LL0000029055	228.54	2.95912	2.88102	2.88292	4.841	3.58851	2520.73	3948.62
8.63e-17	-0.587237	0.096	0.318	1.91e-12	blue	BX284696.1	BX284696.1	chr7	+	42935126	42939263	4137	ENSDARG00000099710	protein_coding		LL0000002486	0	0	0	0.0389584	0	0.0403204	0	0
2.63e-16	-4.2953	0.997	0.995	5.82e-12	blue	rho	rho	chr8	-	54076195	54077740	1545	ENSDARG00000002193	protein_coding	rhodopsin [Source:NCBI gene;Acc:30295]	LL0000023645	113105	1249.73	778.01	726.614	915.499	795.36	5855.99	6389.89
2.72e-16	-0.600471	0.449	0.603	6.01e-12	blue	jam3b	jam3b	chr21	+	24984970	25046991	62021	ENSDARG00000061794	protein_coding	junctional adhesion molecule 3b [Source:ZFIN;Acc:ZDB-GENE-030131-441]	LL0000013018	49.4421	33.7832	51.6574	244.113	187.259	148.137	70.1887	41.5535
4.34e-16	-0.800737	0.718	0.77	9.59e-12	blue	prom1b	prom1b	chr1	-	22712889	22757213	44324	ENSDARG00000034007, ENSDARG00000111262, ENSDARG00000111216	protein_coding, protein_coding, protein_coding	prominin 1 b [Source:ZFIN;Acc:ZDB-GENE-031003-1], prominin 1 b [Source:ZFIN;Acc:ZDB-GENE-031003-1], prominin 1 b [Source:ZFIN;Acc:ZDB-GENE-031003-1]	LL0000022643	770.329	91.9792	103.449	195.143	130.487	182.53	142.11	158.942
2.53e-15	-1.11978	0.482	0.646	5.61e-11	blue	clu	clu	chr20	-	39260475	39274098	13623	ENSDARG00000010434	protein_coding	clusterin [Source:ZFIN;Acc:ZDB-GENE-040426-1774]	LL0000005842	380.324	29.8377	76.5816	137.328	181.097	141.323	792.006	1373.34
2.52e-14	-0.610167	0.917	0.825	5.57e-10	blue	LOC110439885-tulp1b	LOC110439885	chr6	+	54556438	54567351	10913	NA	NA	NA	LL0000017887	16.2502	1.47956	7.97306	9.35002	12.8727	11.8139	10.3983	7.27186
2.52e-14	-0.610167	0.917	0.825	5.57e-10	blue	LOC110439885-tulp1b	tulp1b	chr6	+	54538948	54555968	17020	ENSDARG00000078210	protein_coding	TUB like protein 1b [Source:ZFIN;Acc:ZDB-GENE-110411-113]	LL0000031374	1033.62	49.8118	203.548	303.798	322.697	308.048	221.831	120.505
5.45e-14	-0.665503	0.864	0.814	1.21e-09	blue	ubb	ubb	chr5	+	42063953	42096333	32380	ENSDARG00000093313, ENSDARG00000112953	protein_coding, protein_coding	ubiquitin B [Source:ZFIN;Acc:ZDB-GENE-050411-10], ubiquitin B [Source:ZFIN;Acc:ZDB-GENE-050411-10]	LL0000031460	265.881	135.626	134.269	206.597	240.07	299.58	415.066	392.68
1.28e-13	-0.593767	0.233	0.423	2.83e-09	blue	cited4b	cited4b	chr16	+	35535171	35537491	2320	ENSDARG00000101009, ENSDARG00000114241	protein_coding, protein_coding	Cbp/p300-interacting transactivator, with Glu/Asp-rich carboxy-terminal domain, 4b [Source:ZFIN;Acc:ZDB-GENE-030425-5], Cbp/p300-interacting transactivator, with Glu/Asp-rich carboxy-terminal domain, 4b [Source:ZFIN;Acc:ZDB-GENE-030425-5]	LL0000005719	48.5777	28.3582	18.4921	75.4625	66.8938	114.631	85.7862	74.7963
1.69e-13	-2.10509	0.312	0.473	3.74e-09	blue	ptmaa	ptmaa	chr6	+	29754141	29795029	40888	ENSDARG00000021113, ENSDARG00000110479	protein_coding, protein_coding	prothymosin alpha a [Source:NCBI gene;Acc:335707], prothymosin alpha a [Source:NCBI gene;Acc:335707]	LL0000022859	1107.09	32.5503	23.9862	22.2063	28.826	16.2088	2336.16	1409.7
3.02e-13	-0.679684	0.482	0.633	6.67e-09	blue	dyrk4	dyrk4	chr25	-	16783584	16849005	65421	ENSDARG00000070734	protein_coding	dual-specificity tyrosine-(Y)-phosphorylation regulated kinase 4 [Source:ZFIN;Acc:ZDB-GENE-091015-3]	LL0000009323	421.468	46.6061	56.6824	80.9946	124.326	119.066	145.577	76.8739
3.43e-13	-1.02353	0.409	0.578	7.59e-09	blue	neurod1	neurod1	chr9	-	44291721	44295071	3350	ENSDARG00000019566	protein_coding	neuronal differentiation 1 [Source:NCBI gene;Acc:30169]	LL0000020224	691.498	64.6074	61.3055	96.2663	229.948	89.229	810.203	458.127
1.07e-12	-0.784217	0.15	0.336	2.38e-08	blue	aipl1	aipl1	chr15	-	24872581	24884784	12203	ENSDARG00000075067	protein_coding	aryl hydrocarbon receptor interacting protein-like 1 [Source:ZFIN;Acc:ZDB-GENE-131121-577]	LL0000000517	449.128	6.41142	9.64807	37.0495	33.997	20.6844	45.0594	39.4758
1.64e-12	-0.81549	0.495	0.589	3.64e-08	blue	tcima	tcima	chr5	-	27866649	27867657	1008	ENSDARG00000079497, ENSDARG00000115904, ENSDARG00000110999	protein_coding, protein_coding, protein_coding	transcriptional and immune response regulator a [Source:ZFIN;Acc:ZDB-GENE-050320-36], transcriptional and immune response regulator a [Source:ZFIN;Acc:ZDB-GENE-050320-36], transcriptional and immune response regulator a [Source:ZFIN;Acc:ZDB-GENE-050320-36]	LL0000030091	77.102	107.761	64.7225	255.45	354.713	269.018	227.897	76.8739
2.23e-12	-0.632363	0.243	0.425	4.94e-08	blue	ip6k2b	ip6k2b	chr6	-	40089743	40098641	8898	ENSDARG00000019613	protein_coding	inositol hexakisphosphate kinase 2b [Source:ZFIN;Acc:ZDB-GENE-040718-85]	LL0000012815	42.8729	17.2615	12.3951	19.3623	60.2925	56.6905	223.564	167.253
2.27e-12	-2.76358	0.841	0.842	5.02e-08	blue	gngt1	gngt1	chr19	+	40856534	40859468	2934	ENSDARG00000035798, ENSDARG00000116914	protein_coding, protein_coding	guanine nucleotide binding protein (G protein), gamma transducing activity polypeptide 1 [Source:ZFIN;Acc:ZDB-GENE-030131-7596], guanine nucleotide binding protein (G protein), gamma transducing activity polypeptide 1 [Source:ZFIN;Acc:ZDB-GENE-030131-7596]	LL0000011478	9861.63	178.04	118.792	106.201	119.595	111.647	757.345	963.002
3.86e-12	-0.588442	0.458	0.57	8.54e-08	blue	lactbl1b	lactbl1b	chr11	-	28127183	28166801	39618	ENSDARG00000070467	protein_coding	lactamase, beta-like 1b [Source:ZFIN;Acc:ZDB-GENE-061207-53]	LL0000013502	17.8061	10.6035	43.1483	79.7479	127.736	161.846	220.098	256.593
3.99e-12	-3.06536	0.827	0.85	8.83e-08	blue	pde6gb	pde6gb	chr12	-	35980523	35988652	8129	ENSDARG00000101984	protein_coding	phosphodiesterase 6G, cGMP-specific, rod, gamma, paralog b [Source:ZFIN;Acc:ZDB-GENE-030904-1]	LL0000021509	15514.8	249.305	160.332	151.782	169.215	136.968	1483.49	1499.04
6.09e-12	-2.53493	0.429	0.557	1.35e-07	blue	opn1mw3	opn1mw3	chr6	+	41191482	41193419	1937	ENSDARG00000044279	protein_coding	opsin 1 (cone pigments), medium-wave-sensitive, 3 [Source:NCBI gene;Acc:360152]	LL0000020896	212.463	44.6333	54.7394	2655.95	138.409	49.9973	310.217	235.816
7.96e-12	-0.634657	0.997	0.924	1.76e-07	blue	rcvrn3	rcvrn3	chr19	+	10339538	10352579	13041	ENSDARG00000009637	protein_coding	recoverin 3 [Source:ZFIN;Acc:ZDB-GENE-040426-1661]	LL0000023359	647.069	298.377	1174.12	2045.86	3298.26	3167.17	772.942	735.497
9.39e-12	-0.59361	0.894	0.859	2.08e-07	blue	nfil3-6	nfil3-6	chr3	-	14097540	14103551	6011	ENSDARG00000087188	protein_coding	nuclear factor, interleukin 3 regulated, member 6 [Source:ZFIN;Acc:ZDB-GENE-040704-63]	LL0000020261	413.343	166.943	205.424	261.879	366.046	343.651	788.54	657.584
1.15e-11	-0.846168	0.645	0.715	2.55e-07	blue	mknk2a	mknk2a	chr2	+	23006775	23024952	18177	ENSDARG00000011373	protein_coding	MAPK interacting serine/threonine kinase 2a [Source:ZFIN;Acc:ZDB-GENE-030131-6099]	LL0000019352	886.155	127.982	106.799	137.835	205.853	135.356	603.969	365.671
1.61e-11	-1.78007	0.219	0.382	3.56e-07	blue	guca1b	guca1b	chr23	-	19227296	19230627	3331	ENSDARG00000013393, ENSDARG00000113862	protein_coding, protein_coding	guanylate cyclase activator 1B [Source:ZFIN;Acc:ZDB-GENE-011128-6], guanylate cyclase activator 1B [Source:ZFIN;Acc:ZDB-GENE-011128-6]	LL0000011860	1645.42	34.0298	13.9361	14.2198	21.4544	13.467	120.447	144.398
1.63e-11	-2.6749	0.671	0.728	3.61e-07	blue	LOC108180196	LOC108180196	chr2	-	58938064	58944495	6431	NA	NA	NA	LL0000016415	6198.24	108.254	68.0725	61.6712	66.7838	68.1818	664.626	886.128
1.64e-11	-0.599755	0.85	0.742	3.63e-07	blue	opn4.1-pxdc1a-tmem53	opn4.1	chr2	+	32843133	32846601	3468	ENSDARG00000007553	protein_coding	opsin 4.1 [Source:NCBI gene;Acc:352918]	LL0000020901	76.0648	26.8786	120.936	266.008	269.556	378.286	58.9238	98.6895
1.64e-11	-0.599755	0.85	0.742	3.63e-07	blue	opn4.1-pxdc1a-tmem53	pxdc1a	chr2	+	32835679	32838908	3229	ENSDARG00000055177	protein_coding	PX domain containing 1a [Source:ZFIN;Acc:ZDB-GENE-070912-381]	LL0000022960	28.5243	11.5899	29.6812	78.7739	85.5977	89.7128	16.464	33.2428
1.64e-11	-0.599755	0.85	0.742	3.63e-07	blue	opn4.1-pxdc1a-tmem53	tmem53	chr2	+	32846602	32850650	4048	ENSDARG00000038789	protein_coding	transmembrane protein 53 [Source:NCBI gene;Acc:436910]	LL0000030628	8.47085	13.8092	5.02504	5.84376	4.51093	5.08037	19.0636	18.6991
1.97e-11	-2.41395	0.578	0.661	4.37e-07	blue	sagb	sagb	chr15	+	45640215	45663422	23207	ENSDARG00000038378	protein_coding	S-antigen; retina and pineal gland (arrestin) b [Source:ZFIN;Acc:ZDB-GENE-050913-98]	LL0000024169	3583.52	56.4698	39.5973	44.2178	51.7107	43.9089	315.416	293.991
4.47e-11	-0.975643	0.877	0.876	9.89e-07	blue	calm1a	calm1a	chr17	-	26713111	26721007	7896	ENSDARG00000021811	protein_coding	calmodulin 1a [Source:ZFIN;Acc:ZDB-GENE-030131-8308]	LL0000039771	848.295	376.054	266.863	305.59	170.865	323.732	2811.88	1563.45
5.24e-11	-3.06022	0.704	0.732	1.16e-06	blue	gnat1	gnat1	chr6	+	42918933	42930302	11369	ENSDARG00000044199	protein_coding	guanine nucleotide binding protein (G protein), alpha transducing activity polypeptide 1 [Source:ZFIN;Acc:ZDB-GENE-011128-11]	LL0000011453	7763.1	113.186	67.0675	65.5281	80.5366	71.4074	511.251	530.846
6.97e-11	-1.55765	0.186	0.346	1.54e-06	blue	MSTRG.19429	MSTRG.19429	chr6	-	49514500	49516397	1897	NA	NA	NA	NA	NA	NA	NA	NA	NA	NA	NA	NA
7.62e-11	-2.14426	0.425	0.543	1.69e-06	blue	gnb1b	gnb1b	chr6	-	53304927	53334259	29332	ENSDARG00000104372	protein_coding	guanine nucleotide binding protein (G protein), beta polypeptide 1b [Source:ZFIN;Acc:ZDB-GENE-040426-2855]	LL0000011458	3549.63	68.5528	44.8903	46.4774	62.2729	44.0702	390.804	475.787
8.31e-11	-1.81189	0.123	0.28	1.84e-06	blue	rhol	rhol	chr11	-	19095431	19097746	2315	ENSDARG00000070666	protein_coding	rhodopsin, like [Source:ZFIN;Acc:ZDB-GENE-070424-6]	LL0000023662	1413.94	15.0422	9.91607	7.98648	11.2223	10.2414	81.4535	91.4176
9.56e-11	-2.91889	0.914	0.913	2.12e-06	blue	opn1sw1	opn1sw1	chr4	-	13577665	13580348	2683	ENSDARG00000045677	protein_coding	opsin 1 (cone pigments), short-wave-sensitive 1 [Source:NCBI gene;Acc:30582]	LL0000020898	1523.02	40666.1	223.313	203.558	182.968	176.119	1205.34	1280.89
8.56e-10	-1.41505	0.166	0.316	1.89e-05	blue	rom1a	rom1a	chr5	-	67126774	67145505	18731	ENSDARG00000019752	protein_coding	retinal outer segment membrane protein 1a [Source:ZFIN;Acc:ZDB-GENE-040426-1765]	LL0000023856	894.971	24.9059	12.3951	10.9863	14.523	12.58	111.782	51.9418
1.7e-09	-1.30867	0.189	0.336	3.76e-05	blue	pde6b	pde6b	chr21	+	20356063	20376795	20732	ENSDARG00000011671	protein_coding	phosphodiesterase 6B, cGMP-specific, rod, beta [Source:ZFIN;Acc:ZDB-GENE-090421-2]	LL0000021505	1061.1	31.5639	14.8071	18.0767	18.1538	22.5794	72.7883	65.4467
4.2e-09	-0.759547	0.183	0.326	9.3e-05	blue	kri1	kri1	chr3	+	19336286	19355682	19396	ENSDARG00000075380	protein_coding	KRI1 homolog [Source:NCBI gene;Acc:402800]	LL0000013453	492.865	13.316	17.0851	30.2707	21.6745	20.644	67.5891	81.0293
6.75e-09	-2.5086	0.508	0.582	0.000149	blue	saga	saga	chr2	-	5480125	5505094	24969	ENSDARG00000012610	protein_coding	S-antigen; retina and pineal gland (arrestin) a [Source:ZFIN;Acc:ZDB-GENE-040426-1538]	LL0000024168	4592.41	73.9779	51.6574	43.5555	55.4515	44.0702	351.81	300.224
6.84e-09	-0.624579	0.761	0.776	0.000151	blue	foxg1b	foxg1b	chr11	+	43114108	43116249	2141	ENSDARG00000032705	protein_coding	forkhead box G1b [Source:ZFIN;Acc:ZDB-GENE-040426-2437]	LL0000010590	229.405	114.666	141.505	187.858	323.247	174.305	592.705	766.662
8.67e-09	-1.16652	0.98	0.943	0.000192	blue	gngt2a	gngt2a	chr3	+	23092762	23096141	3379	ENSDARG00000010680, ENSDARG00000110351	protein_coding, protein_coding	guanine nucleotide binding protein (G protein), gamma transducing activity polypeptide 2a [Source:ZFIN;Acc:ZDB-GENE-030131-7595], guanine nucleotide binding protein (G protein), gamma transducing activity polypeptide 2a [Source:ZFIN;Acc:ZDB-GENE-030131-7595]	LL0000011479	1191.45	482.336	1533.51	2319.04	16533.4	4670.59	1833.57	1458.53
1.46e-08	-1.44298	0.219	0.345	0.000324	blue	grk1a	grk1a	chr1	+	245076	258138	13062	ENSDARG00000058803	protein_coding	G protein-coupled receptor kinase 1 a [Source:ZFIN;Acc:ZDB-GENE-050823-1]	LL0000011750	1085.31	32.5503	13.0651	13.1679	14.523	14.3541	77.1209	69.6021
1.53e-08	-2.1299	0.336	0.451	0.000338	blue	zgc:162144	zgc:162144	chr14	-	8619126	8625845	6719	ENSDARG00000037603, ENSDARG00000109982	protein_coding, protein_coding	zgc:162144 [Source:ZFIN;Acc:ZDB-GENE-030131-7630], zgc:162144 [Source:ZFIN;Acc:ZDB-GENE-030131-7630]	LL0000038822	3018.04	49.5652	30.0832	26.9203	31.2465	27.4582	265.157	219.195
1.73e-08	-2.03651	0.296	0.411	0.000383	blue	pde6ga	pde6ga	chr3	+	19460991	19466015	5024	ENSDARG00000056791	protein_coding	phosphodiesterase 6G, cGMP-specific, rod, gamma, paralog a [Source:ZFIN;Acc:ZDB-GENE-050522-144]	LL0000021508	2205.19	43.1538	19.6981	17.9209	28.1658	16.2894	506.918	239.971
1.8e-08	-1.30488	0.136	0.271	0.000399	blue	guca1a	guca1a	chr4	+	22343093	22350976	7883	ENSDARG00000010454	protein_coding	guanylate cyclase activator 1A [Source:ZFIN;Acc:ZDB-GENE-011128-5]	LL0000011859	801.965	16.7683	8.44206	8.72669	4.51093	9.75753	36.3941	42.5923
2.23e-08	-0.74685	0.143	0.278	0.000494	blue	rorb	rorb	chr5	-	25360436	25406807	46371	ENSDARG00000033498	protein_coding	RAR-related orphan receptor B [Source:ZFIN;Acc:ZDB-GENE-061204-2]	LL0000023864	406.601	18.0013	10.9211	13.8302	11.3323	11.5316	35.5276	113.233
4.5e-08	-2.95252	0.299	0.41	0.000995	blue	cnga1a	cnga1a	chr1	-	43894238	43899422	5184	ENSDARG00000029898	protein_coding	cyclic nucleotide gated channel subunit alpha 1a [Source:ZFIN;Acc:ZDB-GENE-090312-66]	LL0000005878	6753.52	74.4711	38.3913	30.6603	47.0897	34.6755	383.005	273.214
4.76e-08	-0.603227	0.993	0.981	0.00105416	blue	si:ch73-1a9.3	si:ch73-1a9.3	chr10	+	39084354	39087854	3500	ENSDARG00000103919	protein_coding	si:ch73-1a9.3 [Source:ZFIN;Acc:ZDB-GENE-141216-84]	LL0000026297	2071.9	1240.36	897.874	863.942	900.096	775.522	3659.34	3293.11
1.03e-07	-0.737046	0.472	0.559	0.00227118	blue	stk35l	stk35l	chr6	+	38845676	38861443	15767	ENSDARG00000057497	protein_coding	serine/threonine kinase 35, like [Source:ZFIN;Acc:ZDB-GENE-041212-52]	LL0000029561	136.744	58.1959	41.4733	50.3732	65.0234	66.6093	584.039	430.078
1.08e-07	-0.623314	0.186	0.316	0.00238483	blue	pik3r3a	pik3r3a	chr2	+	2957515	2988713	31198	ENSDARG00000103038	protein_coding	phosphoinositide-3-kinase, regulatory subunit 3a (gamma) [Source:ZFIN;Acc:ZDB-GENE-040426-1978]	LL0000021805	159.909	11.0967	5.82904	8.37606	9.35193	10.322	19.9301	39.4758
3.27e-07	-1.77879	0.203	0.319	0.00723941	blue	opn1lw1	opn1lw1	chr11	+	25477643	25480037	2394	ENSDARG00000044862, ENSDARG00000115464	protein_coding, protein_coding	opsin 1 (cone pigments), long-wave-sensitive, 1 [Source:NCBI gene;Acc:30413], opsin 1 (cone pigments), long-wave-sensitive, 1 [Source:NCBI gene;Acc:30413]	LL0000020892	46.5032	130.941	15.2091	13.9861	1637.8	319.66	121.314	59.2137
3.7e-07	-0.595938	0.671	0.708	0.00819723	blue	stk35	stk35	chr23	-	41735294	41763011	27717	ENSDARG00000086856	protein_coding	serine/threonine kinase 35 [Source:ZFIN;Acc:ZDB-GENE-061103-553]	LL0000029560	387.066	127.242	90.7857	99.7336	76.9059	109.43	401.202	371.904
3.2e-230	0.96237	0.81	0.082	7.08e-226	green	CU639468.1-si:dkeyp-51b7.3	CU639468.1	chr8	-	12452086	12669109	217023	ENSDARG00000093851	processed_transcript		LL0000008135	5.18624	0.246593	1.20601	31.4784	9.79202	0.161282	8.66527	8.3107
3.2e-230	0.96237	0.81	0.082	7.08e-226	green	CU639468.1-si:dkeyp-51b7.3	si:dkeyp-51b7.3	chr8	-	12451739	12468744	17005	NA	NA	NA	LL0000028202	3.97611	0.493186	0.603004	15.3107	6.38132	0.0403204	11.2649	5.19418
5.66e-226	4.48415	0.98	0.626	1.25e-221	green	opn1mw2	opn1mw2	chr6	+	41186320	41189460	3140	ENSDARG00000044280	protein_coding	opsin 1 (cone pigments), medium-wave-sensitive, 2 [Source:NCBI gene;Acc:360151]	LL0000020895	482.839	167.683	101.707	6400.32	194.85	100.035	329.28	702.254
7.04e-180	0.917902	0.662	0.074	1.56e-175	green	angptl4	angptl4	chr2	+	24536762	24542522	5760	ENSDARG00000035859	protein_coding	angiopoietin-like 4 [Source:ZFIN;Acc:ZDB-GENE-041111-222]	LL0000000987	14.5215	5.67164	4.15403	115.395	49.4002	4.43524	12.9979	20.7767
2.97e-161	1.39582	0.982	0.525	6.58e-157	green	si:ch211-207d6.2	si:ch211-207d6.2	chr2	+	29795278	29896572	101294	ENSDARG00000031658	protein_coding	si:ch211-207d6.2 [Source:ZFIN;Acc:ZDB-GENE-070912-185]	LL0000025499	107.874	378.027	340.028	664.28	183.408	176.724	132.579	178.68
2.45e-142	0.851305	0.796	0.23	5.42e-138	green	sema3fb	sema3fb	chr11	-	35447417	35575899	128482	ENSDARG00000055373	protein_coding	sema domain, immunoglobulin domain (Ig), short basic domain, secreted, (semaphorin) 3Fb [Source:ZFIN;Acc:ZDB-GENE-050513-2]	LL0000024429	15.7316	16.0285	28.6092	126.459	54.9013	28.2243	26.8623	12.466
6.73e-137	0.801741	0.763	0.192	1.49e-132	green	si:ch211-23l10.3	si:ch211-23l10.3	chr3	-	16472572	16507610	35038	ENSDARG00000073998	protein_coding	si:ch211-23l10.3 [Source:ZFIN;Acc:ZDB-GENE-091204-25]	LL0000025772	14.0028	5.91823	2.07702	109.59	40.7084	46.1668	22.5297	38.437
3.19e-114	1.32194	0.982	0.721	7.07e-110	green	kera	kera	chr4	-	16337156	16345227	8071	ENSDARG00000056938	protein_coding	keratocan [Source:NCBI gene;Acc:567017]	LL0000013265	161.811	384.438	868.661	1092.55	419.517	275.469	203.634	328.272
4.4e-105	0.888881	0.927	0.478	9.75e-101	green	jam3b	jam3b	chr21	+	24984970	25046991	62021	ENSDARG00000061794	protein_coding	junctional adhesion molecule 3b [Source:ZFIN;Acc:ZDB-GENE-030131-441]	LL0000013018	49.4421	33.7832	51.6574	244.113	187.259	148.137	70.1887	41.5535
2.73e-102	0.936555	1	0.999	6.05e-98	green	es1	es1	chr8	+	4838114	4850816	12702	ENSDARG00000094516	protein_coding	es1 protein [Source:NCBI gene;Acc:30237]	LL0000009796	6248.03	20676.8	25186.5	23835	9605.32	10701.9	8051.77	9199.94
3.68e-100	1.41014	0.968	0.732	8.14e-96	green	BX004774.2	BX004774.2	chr8	-	20845740	20850484	4744	ENSDARG00000093753	processed_transcript		LL0000002141	700.315	103.569	296.879	1644.71	621.849	776.933	493.054	639.924
4.03e-90	0.909586	0.966	0.676	8.93e-86	green	zgc:109982	zgc:109982	chr6	-	24075482	24087297	11815	ENSDARG00000110525	protein_coding	zgc:109982 [Source:ZFIN;Acc:ZDB-GENE-050522-139]	LL0000038494	286.28	230.071	673.288	582.467	55.6715	133.38	138.644	225.428
4.18e-83	0.820205	0.976	0.707	9.25e-79	green	slc7a5	slc7a5	chr25	-	12744036	12788481	44445	ENSDARG00000099265, ENSDARG00000115845	protein_coding, protein_coding	solute carrier family 7 member 5 [Source:ZFIN;Acc:ZDB-GENE-080818-4], solute carrier family 7 member 5 [Source:ZFIN;Acc:ZDB-GENE-080818-4]	LL0000028864	156.451	267.307	238.321	418.881	185.168	222.367	111.782	201.534
5.82e-83	1.79878	0.393	0.062	1.29e-78	green	opn1mw1	opn1mw1	chr6	+	41181869	41183823	1954	ENSDARG00000097008	protein_coding	opsin 1 (cone pigments), medium-wave-sensitive, 1 [Source:NCBI gene;Acc:30503]	LL0000020894	124.988	5.17845	5.09204	305.551	35.2073	4.59652	14.731	35.3205
9.51e-82	-2.87502	0.984	0.99	2.11e-77	green	arr3b	arr3b	chr14	+	32837914	32850768	12854	ENSDARG00000098475	protein_coding	arrestin 3b, retinal (X-arrestin) [Source:ZFIN;Acc:ZDB-GENE-030616-74]	LL0000001411	1911.65	8483.54	14396.9	394.805	966	341.876	1920.22	2156.63
4.38e-78	0.677036	0.996	0.965	9.7e-74	green	rcvrn2	rcvrn2	chr16	-	13911692	13921589	9897	ENSDARG00000019902, ENSDARG00000113661	protein_coding, protein_coding	recoverin 2 [Source:ZFIN;Acc:ZDB-GENE-030131-7590], recoverin 2 [Source:ZFIN;Acc:ZDB-GENE-030131-7590]	LL0000023358	1056.78	2709.81	3615.08	4056.7	1876.77	3768.83	1265.13	1294.39
5.42e-78	3.53947	0.796	0.462	1.2e-73	green	opn1mw3	opn1mw3	chr6	+	41191482	41193419	1937	ENSDARG00000044279	protein_coding	opsin 1 (cone pigments), medium-wave-sensitive, 3 [Source:NCBI gene;Acc:360152]	LL0000020896	212.463	44.6333	54.7394	2655.95	138.409	49.9973	310.217	235.816
3.2e-74	0.712725	0.779	0.385	7.09e-70	green	sec23ip	sec23ip	chr13	+	25549425	25566308	16883	ENSDARG00000061413	protein_coding	SEC23 interacting protein [Source:ZFIN;Acc:ZDB-GENE-030131-5259]	LL0000024378	43.7373	21.7002	42.6123	167.56	62.713	83.6245	32.928	49.8642
1.06e-73	0.695353	0.98	0.758	2.34e-69	green	atp6ap1lb	atp6ap1lb	chr23	+	19558573	19583869	25296	ENSDARG00000090963	protein_coding	ATPase H+ transporting accessory protein 1 like b [Source:ZFIN;Acc:ZDB-GENE-050208-117]	LL0000001626	146.943	249.799	350.614	532.756	421.167	367.843	193.236	218.156
2.61e-73	0.654557	1	0.951	5.77e-69	green	MSTRG.22585	MSTRG.22585	chrUn_KN149854v1	+	1	946	945	NA	NA	NA	NA	NA	NA	NA	NA	NA	NA	NA	NA
1.3e-71	0.698779	1	0.985	2.87e-67	green	mt-nd5	mt-nd5	chrM	+	12897	15232	2335	ENSDARG00000063921	protein_coding	NADH dehydrogenase subunit 5 [Source:NCBI gene;Acc:140535]	LL0000019672	1104.32	2715.23	4099.02	3517.91	2121.24	2640.62	1265.13	1427.36
5.08e-71	0.752078	0.943	0.683	1.13e-66	green	si:dkeyp-72e1.9	si:dkeyp-72e1.9	chr3	+	36496306	36587012	90706	ENSDARG00000103743	protein_coding	si:dkeyp-72e1.9 [Source:ZFIN;Acc:ZDB-GENE-120215-89]	LL0000028241	110.121	136.119	268.538	449.97	218.615	292.928	249.56	203.612
2.38e-69	-3.15944	0.992	0.993	5.26e-65	green	opn1sw2	opn1sw2	chr11	+	25459697	25475403	15706	ENSDARG00000017274, ENSDARG00000115330	protein_coding, protein_coding	opsin 1 (cone pigments), short-wave-sensitive 2 [Source:NCBI gene;Acc:30435], opsin 1 (cone pigments), short-wave-sensitive 2 [Source:NCBI gene;Acc:30435]	LL0000020899	2310.47	542.504	23050.9	437.893	620.638	488.32	2733.03	3130.02
5.59e-67	0.599661	1	1	1.24e-62	green	pde6ha	pde6ha	chr6	-	344329	350986	6657	ENSDARG00000102558	protein_coding	phosphodiesterase 6H, cGMP-specific, cone, gamma, paralog a [Source:ZFIN;Acc:ZDB-GENE-040426-1754]	LL0000021511	23139.9	25208.5	46155	54310.8	51133.4	47682.3	18852.2	19615.3
5.85e-66	0.822002	0.927	0.561	1.3e-61	green	aanat2	aanat2	chr3	+	54887782	54893706	5924	ENSDARG00000079802	protein_coding	arylalkylamine N-acetyltransferase 2 [Source:ZFIN;Acc:ZDB-GENE-991019-6]	LL0000000014	141.066	45.8663	83.6166	489.084	640.662	380.866	113.515	233.738
1.09e-65	0.720572	0.998	0.83	2.41e-61	green	cnga3a	cnga3a	chr6	-	38791900	38819054	27154	ENSDARG00000070726	protein_coding	cyclic nucleotide gated channel subunit alpha 3a [Source:ZFIN;Acc:ZDB-GENE-090611-2]	LL0000005882	393.808	1333.33	1575.32	1681.25	636.372	1415.25	456.66	566.166
5.48e-61	0.628356	0.998	0.817	1.21e-56	green	aipl2	aipl2	chr14	+	40874212	40907225	33013	ENSDARG00000098164	protein_coding	aryl hydrocarbon receptor interacting protein like 2 [Source:ZFIN;Acc:ZDB-GENE-141216-23]	LL0000000518	286.799	1043.58	1181.96	1284.85	945.095	1019.74	288.554	590.059
9.01e-60	0.679554	0.988	0.732	1.99e-55	green	impg1a	impg1a	chr20	-	778288	809057	30769	ENSDARG00000077187	protein_coding	interphotoreceptor matrix proteoglycan 1a [Source:ZFIN;Acc:ZDB-GENE-070424-197]	LL0000012736	169.763	322.297	416.341	678.344	624.709	639.522	156.841	232.699
1.79e-58	-2.33957	0.241	0.581	3.95e-54	green	si:dkey-16p21.8	si:dkey-16p21.8	chr3	-	32325143	32337695	12552	ENSDARG00000096849	protein_coding	si:dkey-16p21.8 [Source:ZFIN;Acc:ZDB-GENE-131121-428]	LL0000026857	1115.56	383.945	118.658	19.9857	35.4273	19.5554	2155.05	1831.47
1.29e-57	0.614245	0.937	0.538	2.86e-53	green	zgc:66433	zgc:66433	chr14	+	20918666	21001756	83090	ENSDARG00000071697	protein_coding	zgc:66433 [Source:ZFIN;Acc:ZDB-GENE-030131-9832]	LL0000039206	78.1393	93.9519	33.3662	309.681	311.254	336.756	64.123	73.7574
8.12e-55	0.618587	0.998	0.777	1.8e-50	green	ppp1r18	ppp1r18	chr19	+	823945	840530	16585	ENSDARG00000071251	protein_coding	protein phosphatase 1, regulatory subunit 18 [Source:ZFIN;Acc:ZDB-GENE-060503-350]	LL0000022429	200.88	855.184	686.755	991.998	911.868	945.956	242.628	234.777
2.71e-54	0.618894	0.949	0.625	6.01e-50	green	FQ311924.2-smtnb	FQ311924.2	chr5	-	69319978	69351280	31302	ENSDARG00000117525	lincRNA		LL0000010824	0.518624	0.739779	1.20601	3.07772	4.51093	2.25794	0	0
2.71e-54	0.618894	0.949	0.625	6.01e-50	green	FQ311924.2-smtnb	smtnb	chr5	-	69289944	69316206	26262	ENSDARG00000059442	protein_coding	smoothelin b [Source:ZFIN;Acc:ZDB-GENE-070912-2]	LL0000029015	78.8308	21.9468	145.994	271.657	223.566	280.065	90.1188	93.4953
5.41e-53	-1.01913	0.065	0.428	1.2e-48	green	appb	appb	chr9	-	35026415	35155089	128674	ENSDARG00000055543, ENSDARG00000109552	protein_coding, protein_coding	amyloid beta (A4) precursor protein b [Source:ZFIN;Acc:ZDB-GENE-020220-1], amyloid beta (A4) precursor protein b [Source:ZFIN;Acc:ZDB-GENE-020220-1]	LL0000001202	38.551	1.47956	0.804006	0.584376	6.2713	19.9586	129.979	78.9516
1.03e-50	-1.38888	0.121	0.455	2.27e-46	green	CT573282.1	CT573282.1	chr11	-	25475283	25476185	902	ENSDARG00000102967	antisense		LL0000007591	26.1041	10.8501	14.8741	3.03876	230.168	284.38	77.9874	25.9709
1.98e-49	0.738977	0.98	0.832	4.38e-45	green	sat1a.2	sat1a.2	chr5	+	4366431	4374375	7944	ENSDARG00000095908	protein_coding	spermidine/spermine N1-acetyltransferase 1a, duplicate 2 [Source:NCBI gene;Acc:431716]	LL0000024217	298.9	862.829	725.012	1137.62	891.624	689.519	407.268	580.71
4.95e-49	0.590345	0.998	0.982	1.09e-44	green	mt-nd2	mt-nd2	chrM	+	4993	6107	1114	ENSDARG00000063899	protein_coding	NADH dehydrogenase subunit 2 [Source:NCBI gene;Acc:140532]	LL0000020079	2610.75	5906.64	8839.58	8020.49	5978.31	7146.02	3035.44	3433.36
6.31e-49	-3.97418	0.587	0.718	1.4e-44	green	opn1lw2	opn1lw2	chr11	+	25481046	25483206	2160	ENSDARG00000044861, ENSDARG00000115709	protein_coding, protein_coding	opsin 1 (cone pigments), long-wave-sensitive, 2 [Source:NCBI gene;Acc:436716], opsin 1 (cone pigments), long-wave-sensitive, 2 [Source:NCBI gene;Acc:436716]	LL0000020893	456.216	177.054	43.1483	46.3605	441.081	8102.66	639.497	310.612
4.79e-46	0.60684	0.988	0.886	1.06e-41	green	mt-atp8	mt-atp8	chrM	+	8894	9734	840	ENSDARG00000063910	protein_coding	ATP synthase 8 [Source:NCBI gene;Acc:140520]	LL0000001652	299.073	511.927	1038.17	863.436	495.762	696.575	290.287	352.166
5.3e-45	-2.01799	0.188	0.477	1.17e-40	green	thrb	thrb	chr19	-	17514631	17658253	143622	ENSDARG00000021163	protein_coding	thyroid hormone receptor beta [Source:NCBI gene;Acc:30607]	LL0000030288	78.1393	56.963	16.6161	13.0121	641.653	1035.23	63.2565	70.6409
2.27e-43	0.620296	0.968	0.677	5.02e-39	green	six7	six7	chr7	-	7401692	7420301	18609	ENSDARG00000070107	protein_coding	SIX homeobox 7 [Source:ZFIN;Acc:ZDB-GENE-990825-28]	LL0000028447	148.326	293.446	276.846	583.831	788.093	515.496	119.581	129.855
2.2e-40	0.718079	1	0.996	4.88e-36	green	arr3a	arr3a	chr10	+	26800213	26811397	11184	ENSDARG00000056511, ENSDARG00000114648	protein_coding, protein_coding	arrestin 3a, retinal (X-arrestin) [Source:ZFIN;Acc:ZDB-GENE-040718-102], arrestin 3a, retinal (X-arrestin) [Source:ZFIN;Acc:ZDB-GENE-040718-102]	LL0000001410	2645.67	805.373	1017.47	11473.9	17763.6	13153.7	3345.66	3511.27
1.28e-39	0.677244	0.99	0.902	2.84e-35	green	MSTRG.14870	MSTRG.14870	chr3	+	7600223	7601056	833	NA	NA	NA	NA	NA	NA	NA	NA	NA	NA	NA	NA
4.97e-38	-3.05342	0.769	0.864	1.1e-33	green	gngt1	gngt1	chr19	+	40856534	40859468	2934	ENSDARG00000035798, ENSDARG00000116914	protein_coding, protein_coding	guanine nucleotide binding protein (G protein), gamma transducing activity polypeptide 1 [Source:ZFIN;Acc:ZDB-GENE-030131-7596], guanine nucleotide binding protein (G protein), gamma transducing activity polypeptide 1 [Source:ZFIN;Acc:ZDB-GENE-030131-7596]	LL0000011478	9861.63	178.04	118.792	106.201	119.595	111.647	757.345	963.002
1.18e-37	-0.801971	0.486	0.659	2.62e-33	green	gjd2b	gjd2b	chr20	-	9958506	9963903	5397	ENSDARG00000070781, ENSDARG00000116440, ENSDARG00000111932	protein_coding, protein_coding, protein_coding	gap junction protein delta 2b [Source:ZFIN;Acc:ZDB-GENE-030911-1], gap junction protein delta 2b [Source:ZFIN;Acc:ZDB-GENE-030911-1], gap junction protein delta 2b [Source:ZFIN;Acc:ZDB-GENE-030911-1]	LL0000011350	119.629	241.414	164.419	59.6843	198.481	272.364	97.051	120.505
7.07e-36	-0.648889	1	1	1.57e-31	green	MSTRG.17465	MSTRG.17465	chr5	-	826122	826843	721	NA	NA	NA	NA	NA	NA	NA	NA	NA	NA	NA	NA
1.55e-32	-4.62026	0.996	0.995	3.43e-28	green	rho	rho	chr8	-	54076195	54077740	1545	ENSDARG00000002193	protein_coding	rhodopsin [Source:NCBI gene;Acc:30295]	LL0000023645	113105	1249.73	778.01	726.614	915.499	795.36	5855.99	6389.89
1.95e-32	0.587648	0.668	0.385	4.31e-28	green	oaz2b	oaz2b	chr7	+	48288762	48296227	7465	ENSDARG00000059815	protein_coding	ornithine decarboxylase antizyme 2b [Source:ZFIN;Acc:ZDB-GENE-070313-1]	LL0000020799	97.1555	18.0013	88.9767	246.139	177.467	175.273	109.182	85.1846
9.01e-30	-2.58652	0.045	0.276	1.99e-25	green	sncgb	sncgb	chr12	-	25893006	25916598	23592	ENSDARG00000109715	protein_coding	synuclein, gamma b (breast cancer-specific protein 1) [Source:ZFIN;Acc:ZDB-GENE-050522-235]	LL0000029055	228.54	2.95912	2.88102	2.88292	4.841	3.58851	2520.73	3948.62
2.05e-29	-2.89967	0.63	0.747	4.54e-25	green	LOC108180196	LOC108180196	chr2	-	58938064	58944495	6431	NA	NA	NA	LL0000016415	6198.24	108.254	68.0725	61.6712	66.7838	68.1818	664.626	886.128
4.34e-29	-2.27307	0.296	0.497	9.61e-25	green	ptmaa	ptmaa	chr6	+	29754141	29795029	40888	ENSDARG00000021113, ENSDARG00000110479	protein_coding, protein_coding	prothymosin alpha a [Source:NCBI gene;Acc:335707], prothymosin alpha a [Source:NCBI gene;Acc:335707]	LL0000022859	1107.09	32.5503	23.9862	22.2063	28.826	16.2088	2336.16	1409.7
1.19e-27	-2.68801	0.5	0.645	2.64e-23	green	gnb1a	gnb1a	chr8	+	53269391	53334650	65259	ENSDARG00000090454	protein_coding	guanine nucleotide binding protein (G protein), beta polypeptide 1a [Source:NCBI gene;Acc:322104]	LL0000011457	4564.23	84.5814	65.3925	53.9574	71.7348	55.2792	421.999	378.137
1.59e-26	-3.2322	0.907	0.915	3.52e-22	green	opn1sw1	opn1sw1	chr4	-	13577665	13580348	2683	ENSDARG00000045677	protein_coding	opsin 1 (cone pigments), short-wave-sensitive 1 [Source:NCBI gene;Acc:30582]	LL0000020898	1523.02	40666.1	223.313	203.558	182.968	176.119	1205.34	1280.89
1.39e-25	-0.78612	0.905	0.753	3.08e-21	green	hexb	hexb	chr5	-	34600369	34616639	16270	ENSDARG00000034368	protein_coding	hexosaminidase B (beta polypeptide) [Source:ZFIN;Acc:ZDB-GENE-030131-2333]	LL0000012071	158.526	560.259	347.465	215.051	704.256	801.972	186.303	147.515
3.16e-25	-1.03086	0.146	0.351	7e-21	green	hs3st3b1a	hs3st3b1a	chr3	+	48842918	48874583	31665	ENSDARG00000113644, ENSDARG00000099149	protein_coding, protein_coding	heparan sulfate (glucosamine) 3-O-sulfotransferase 3B1a [Source:ZFIN;Acc:ZDB-GENE-070202-4], heparan sulfate (glucosamine) 3-O-sulfotransferase 3B1a [Source:ZFIN;Acc:ZDB-GENE-070202-4]	LL0000012327	66.3838	415.263	426.257	11.0252	9.02186	12.338	54.5912	67.5244
5.76e-25	-3.2224	0.66	0.748	1.27e-20	green	gnat1	gnat1	chr6	+	42918933	42930302	11369	ENSDARG00000044199	protein_coding	guanine nucleotide binding protein (G protein), alpha transducing activity polypeptide 1 [Source:ZFIN;Acc:ZDB-GENE-011128-11]	LL0000011453	7763.1	113.186	67.0675	65.5281	80.5366	71.4074	511.251	530.846
2.86e-22	-3.22473	0.836	0.851	6.32e-18	green	pde6gb	pde6gb	chr12	-	35980523	35988652	8129	ENSDARG00000101984	protein_coding	phosphodiesterase 6G, cGMP-specific, rod, gamma, paralog b [Source:ZFIN;Acc:ZDB-GENE-030904-1]	LL0000021509	15514.8	249.305	160.332	151.782	169.215	136.968	1483.49	1499.04
2.97e-22	-2.20887	0.255	0.437	6.58e-18	green	pde6ga	pde6ga	chr3	+	19460991	19466015	5024	ENSDARG00000056791	protein_coding	phosphodiesterase 6G, cGMP-specific, rod, gamma, paralog a [Source:ZFIN;Acc:ZDB-GENE-050522-144]	LL0000021508	2205.19	43.1538	19.6981	17.9209	28.1658	16.2894	506.918	239.971
3.6e-22	-0.898007	0.126	0.318	7.98e-18	green	pcdh11	pcdh11	chr14	-	26995114	27297789	302675	ENSDARG00000098652, ENSDARG00000105441	protein_coding, protein_coding	protocadherin 11 [Source:ZFIN;Acc:ZDB-GENE-140106-21], protocadherin 11 [Source:ZFIN;Acc:ZDB-GENE-140106-21]	LL0000021357	44.4288	225.633	358.453	11.0252	8.80182	11.8542	89.2523	221.272
6.62e-22	-0.791382	0.162	0.361	1.47e-17	green	unc119.2	unc119.2	chr3	+	32594357	32619634	25277	ENSDARG00000004459	protein_coding	unc-119 lipid binding chaperone B homolog 2 [Source:ZFIN;Acc:ZDB-GENE-030131-7635]	LL0000031616	408.33	65.5937	19.9661	11.6096	41.9187	26.2486	38.9937	47.7865
4.91e-21	-1.92528	0.219	0.402	1.09e-16	green	guca1b	guca1b	chr23	-	19227296	19230627	3331	ENSDARG00000013393, ENSDARG00000113862	protein_coding, protein_coding	guanylate cyclase activator 1B [Source:ZFIN;Acc:ZDB-GENE-011128-6], guanylate cyclase activator 1B [Source:ZFIN;Acc:ZDB-GENE-011128-6]	LL0000011860	1645.42	34.0298	13.9361	14.2198	21.4544	13.467	120.447	144.398
4.77e-20	-1.9523	0.119	0.3	1.06e-15	green	rhol	rhol	chr11	-	19095431	19097746	2315	ENSDARG00000070666	protein_coding	rhodopsin, like [Source:ZFIN;Acc:ZDB-GENE-070424-6]	LL0000023662	1413.94	15.0422	9.91607	7.98648	11.2223	10.2414	81.4535	91.4176
2.08e-19	-2.33815	0.32	0.47	4.61e-15	green	zgc:162144	zgc:162144	chr14	-	8619126	8625845	6719	ENSDARG00000037603, ENSDARG00000109982	protein_coding, protein_coding	zgc:162144 [Source:ZFIN;Acc:ZDB-GENE-030131-7630], zgc:162144 [Source:ZFIN;Acc:ZDB-GENE-030131-7630]	LL0000038822	3018.04	49.5652	30.0832	26.9203	31.2465	27.4582	265.157	219.195
4.19e-19	-2.28704	0.435	0.554	9.28e-15	green	gnb1b	gnb1b	chr6	-	53304927	53334259	29332	ENSDARG00000104372	protein_coding	guanine nucleotide binding protein (G protein), beta polypeptide 1b [Source:ZFIN;Acc:ZDB-GENE-040426-2855]	LL0000011458	3549.63	68.5528	44.8903	46.4774	62.2729	44.0702	390.804	475.787
1.26e-18	-1.44183	0.184	0.355	2.78e-14	green	pde6b	pde6b	chr21	+	20356063	20376795	20732	ENSDARG00000011671	protein_coding	phosphodiesterase 6B, cGMP-specific, rod, beta [Source:ZFIN;Acc:ZDB-GENE-090421-2]	LL0000021505	1061.1	31.5639	14.8071	18.0767	18.1538	22.5794	72.7883	65.4467
2.23e-18	-3.41319	0.781	0.799	4.93e-14	green	si:ch211-113d22.2	si:ch211-113d22.2	chr10	-	20448638	20454008	5370	ENSDARG00000100139	protein_coding	si:ch211-113d22.2 [Source:ZFIN;Acc:ZDB-GENE-141222-39]	LL0000024939	12388.9	154.121	90.7857	116.564	136.428	120.114	804.137	812.37
3.03e-18	-2.63893	0.49	0.597	6.7e-14	green	saga	saga	chr2	-	5480125	5505094	24969	ENSDARG00000012610	protein_coding	S-antigen; retina and pineal gland (arrestin) a [Source:ZFIN;Acc:ZDB-GENE-040426-1538]	LL0000024168	4592.41	73.9779	51.6574	43.5555	55.4515	44.0702	351.81	300.224
4.03e-18	-2.54353	0.597	0.665	8.91e-14	green	sagb	sagb	chr15	+	45640215	45663422	23207	ENSDARG00000038378	protein_coding	S-antigen; retina and pineal gland (arrestin) b [Source:ZFIN;Acc:ZDB-GENE-050913-98]	LL0000024169	3583.52	56.4698	39.5973	44.2178	51.7107	43.9089	315.416	293.991
5.08e-18	-2.77991	0.243	0.404	1.12e-13	green	cnga1b	cnga1b	chr23	+	43849133	43868068	18935	ENSDARG00000012125	protein_coding	cyclic nucleotide gated channel subunit alpha 1b [Source:ZFIN;Acc:ZDB-GENE-110408-39]	LL0000005879	4959.94	53.5107	37.6543	27.7384	35.3173	28.95	217.498	256.593
7.51e-18	-3.20508	0.435	0.542	1.66e-13	green	rom1b	rom1b	chr14	+	45675306	45701004	25698	ENSDARG00000026926	protein_coding	retinal outer segment membrane protein 1b [Source:ZFIN;Acc:ZDB-GENE-040426-1073]	LL0000023857	5333.01	60.6619	39.9993	36.9326	45.7695	36.7319	230.496	290.874
8.03e-18	-0.733333	0.984	0.983	1.78e-13	green	si:ch73-1a9.3	si:ch73-1a9.3	chr10	+	39084354	39087854	3500	ENSDARG00000103919	protein_coding	si:ch73-1a9.3 [Source:ZFIN;Acc:ZDB-GENE-141216-84]	LL0000026297	2071.9	1240.36	897.874	863.942	900.096	775.522	3659.34	3293.11
1.2e-17	-1.37749	0.46	0.568	2.67e-13	green	eno1a	eno1a	chr23	+	22656471	22678882	22411	ENSDARG00000022456, ENSDARG00000116458	protein_coding, protein_coding	enolase 1a, (alpha) [Source:ZFIN;Acc:ZDB-GENE-030131-6048], enolase 1a, (alpha) [Source:ZFIN;Acc:ZDB-GENE-030131-6048]	LL0000009647	93.8709	130.201	66.8665	39.1532	134.558	44.5137	1296.32	1272.58
1.69e-17	-1.54792	0.17	0.333	3.74e-13	green	rom1a	rom1a	chr5	-	67126774	67145505	18731	ENSDARG00000019752	protein_coding	retinal outer segment membrane protein 1a [Source:ZFIN;Acc:ZDB-GENE-040426-1765]	LL0000023856	894.971	24.9059	12.3951	10.9863	14.523	12.58	111.782	51.9418
3.83e-17	-0.710373	0.937	0.925	8.48e-13	green	ybx1	ybx1	chr8	-	47143829	47152086	8257	ENSDARG00000004757	protein_coding	Y box binding protein 1 [Source:ZFIN;Acc:ZDB-GENE-000629-3]	LL0000038243	1165.87	389.863	307.666	293.591	380.459	254.462	661.16	599.409
8.49e-17	-0.666261	0.17	0.338	1.88e-12	green	pik3r3b-XLOC-035847	pik3r3b	chr6	+	33370895	33558977	188082	ENSDARG00000034409, ENSDARG00000117028, ENSDARG00000113215	protein_coding, protein_coding, protein_coding	phosphoinositide-3-kinase, regulatory subunit 3b (gamma) [Source:ZFIN;Acc:ZDB-GENE-040426-743], phosphoinositide-3-kinase, regulatory subunit 3b (gamma) [Source:ZFIN;Acc:ZDB-GENE-040426-743], phosphoinositide-3-kinase, regulatory subunit 3b (gamma) [Source:ZFIN;Acc:ZDB-GENE-040426-743]	LL0000021806	92.6607	325.256	94.4037	16.1677	42.6888	8.306	175.038	126.738
8.49e-17	-0.666261	0.17	0.338	1.88e-12	green	pik3r3b-XLOC-035847	XLOC-035847	NA	NA	NA	NA	NA	NA	NA	NA	NA	NA	NA	NA	NA	NA	NA	NA	NA
3.15e-16	-0.900249	0.125	0.282	6.97e-12	green	rcvrna	rcvrna	chr3	-	50417536	50443796	26260	ENSDARG00000052223, ENSDARG00000113117	protein_coding, protein_coding	recoverin a [Source:ZFIN;Acc:ZDB-GENE-050913-106], recoverin a [Source:ZFIN;Acc:ZDB-GENE-050913-106]	LL0000023360	572.733	72.7449	41.8083	10.6746	4.95102	6.41094	47.659	69.6021
3.76e-16	-1.54798	0.213	0.362	8.32e-12	green	grk1a	grk1a	chr1	+	245076	258138	13062	ENSDARG00000058803	protein_coding	G protein-coupled receptor kinase 1 a [Source:ZFIN;Acc:ZDB-GENE-050823-1]	LL0000011750	1085.31	32.5503	13.0651	13.1679	14.523	14.3541	77.1209	69.6021
7.55e-16	-3.19766	0.287	0.427	1.67e-11	green	cnga1a	cnga1a	chr1	-	43894238	43899422	5184	ENSDARG00000029898	protein_coding	cyclic nucleotide gated channel subunit alpha 1a [Source:ZFIN;Acc:ZDB-GENE-090312-66]	LL0000005878	6753.52	74.4711	38.3913	30.6603	47.0897	34.6755	383.005	273.214
1.81e-15	-0.820034	0.123	0.269	4.01e-11	green	foxq2	foxq2	chr22	+	20427170	20429374	2204	ENSDARG00000071394	protein_coding	forkhead box Q2 [Source:ZFIN;Acc:ZDB-GENE-050208-663]	LL0000010629	36.3037	8.13757	408.033	6.73981	12.8727	7.70119	49.392	56.0972
7.6e-15	-1.7849	0.281	0.41	1.68e-10	green	pdca	pdca	chr2	-	20882954	20890429	7475	ENSDARG00000011886	protein_coding	phosducin a [Source:ZFIN;Acc:ZDB-GENE-031023-1]	LL0000021474	1673.43	31.3173	23.7182	20.7259	20.4642	20.6844	135.178	122.583
7.77e-15	-1.16749	0.134	0.28	1.72e-10	green	aplp1	aplp1	chr15	+	37105986	37231035	125049	ENSDARG00000098368	protein_coding	amyloid beta (A4) precursor-like protein 1 [Source:ZFIN;Acc:ZDB-GENE-040319-1]	LL0000001171	133.632	12.8228	18.2241	11.9602	11.9925	3.06435	736.548	622.263
2.45e-14	-0.783945	0.826	0.724	5.42e-10	green	leo1	leo1	chr18	-	39292911	39321484	28573	ENSDARG00000055357	protein_coding	LEO1 homolog, Paf1/RNA polymerase II complex component [Source:NCBI gene;Acc:404599]	LL0000013602	136.225	311.693	399.658	167.638	736.272	451.064	195.835	163.097
1.84e-13	-1.11018	0.209	0.344	4.07e-09	green	pde6a	pde6a	chr14	-	25005401	25035010	29609	ENSDARG00000000380	protein_coding	phosphodiesterase 6A, cGMP-specific, rod, alpha [Source:ZFIN;Acc:ZDB-GENE-030616-42]	LL0000021504	639.809	27.865	20.3011	14.6873	9.79202	17.9426	77.9874	38.437
4.87e-13	-1.35755	0.445	0.505	1.08e-08	green	si:busm1-57f23.1	si:busm1-57f23.1	chr10	-	13236100	13239367	3267	ENSDARG00000074425	protein_coding	si:busm1-57f23.1 [Source:ZFIN;Acc:ZDB-GENE-030616-512]	LL0000024712	94.0437	105.295	28.4752	112.551	980.193	1163.4	303.284	81.0293
4.39e-12	-0.900141	0.125	0.25	9.71e-08	green	calm2a	calm2a	chr13	-	8777633	8785610	7977	ENSDARG00000031427, ENSDARG00000111871	protein_coding, protein_coding	calmodulin 2a (phosphorylase kinase, delta) [Source:ZFIN;Acc:ZDB-GENE-030804-3], calmodulin 2a (phosphorylase kinase, delta) [Source:ZFIN;Acc:ZDB-GENE-030804-3]	LL0000004817	80.2138	8.87735	9.04507	7.98648	21.3444	7.01575	552.844	292.952
4.27e-11	-1.39329	0.162	0.28	9.45e-07	green	guca1a	guca1a	chr4	+	22343093	22350976	7883	ENSDARG00000010454	protein_coding	guanylate cyclase activator 1A [Source:ZFIN;Acc:ZDB-GENE-011128-5]	LL0000011859	801.965	16.7683	8.44206	8.72669	4.51093	9.75753	36.3941	42.5923
1.16e-10	-1.57303	0.221	0.328	2.57e-06	green	opn1lw1	opn1lw1	chr11	+	25477643	25480037	2394	ENSDARG00000044862, ENSDARG00000115464	protein_coding, protein_coding	opsin 1 (cone pigments), long-wave-sensitive, 1 [Source:NCBI gene;Acc:30413], opsin 1 (cone pigments), long-wave-sensitive, 1 [Source:NCBI gene;Acc:30413]	LL0000020892	46.5032	130.941	15.2091	13.9861	1637.8	319.66	121.314	59.2137
2.63e-10	-1.62675	0.251	0.346	5.81e-06	green	MSTRG.19429	MSTRG.19429	chr6	-	49514500	49516397	1897	NA	NA	NA	NA	NA	NA	NA	NA	NA	NA	NA	NA
3e-10	-0.638271	0.213	0.333	6.65e-06	green	pfkfb4b	pfkfb4b	chr6	-	39993605	40029423	35818	ENSDARG00000029075	protein_coding	6-phosphofructo-2-kinase/fructose-2,6-biphosphatase 4b [Source:ZFIN;Acc:ZDB-GENE-031031-4]	LL0000021636	441.003	48.5788	28.6762	19.0117	26.1854	24.3938	32.0615	47.7865
3.25e-10	-1.00539	0.328	0.432	7.19e-06	green	epb41a	epb41a	chr19	-	13631193	13796894	165701	ENSDARG00000099283	protein_coding	erythrocyte membrane protein band 4.1a [Source:ZFIN;Acc:ZDB-GENE-070705-81]	LL0000009686	112.196	36.0026	44.0863	32.2186	64.9134	26.6921	977.443	768.739
4.72e-09	-1.32446	0.421	0.491	0.000104	green	waslb	waslb	chr4	+	4071138	4111771	40633	ENSDARG00000006283	protein_coding	WASP like actin nucleation promoting factor b [Source:ZFIN;Acc:ZDB-GENE-040426-718]	LL0000031975	159.736	37.7287	43.2153	42.7764	37.0777	44.2718	1153.35	1564.49
5.8e-09	-0.588172	0.743	0.735	0.000128	green	xbp1	xbp1	chr5	-	15944411	15948920	4509	ENSDARG00000035622	protein_coding	X-box binding protein 1 [Source:ZFIN;Acc:ZDB-GENE-011210-2]	LL0000032182	451.721	609.578	298.152	154.977	270.876	130.235	294.619	259.709
1.21e-07	-0.705001	0.504	0.56	0.00268487	green	stk35l	stk35l	chr6	+	38845676	38861443	15767	ENSDARG00000057497	protein_coding	serine/threonine kinase 35, like [Source:ZFIN;Acc:ZDB-GENE-041212-52]	LL0000029561	136.744	58.1959	41.4733	50.3732	65.0234	66.6093	584.039	430.078
7.17e-115	1.22828	0.769	0.137	1.59e-110	opn1mw4+/opn1lw1+	snap25a	snap25a	chr20	+	34913042	34959153	46111	ENSDARG00000020609	protein_coding	synaptosome associated protein 25a [Source:NCBI gene;Acc:30712]	LL0000029040	27.8328	6.16482	17.6211	2.72709	196.941	31.0064	19.0636	86.2235
1.47e-97	2.68387	1	0.943	3.26e-93	opn1mw4+/opn1lw1+	gngt2a	gngt2a	chr3	+	23092762	23096141	3379	ENSDARG00000010680, ENSDARG00000110351	protein_coding, protein_coding	guanine nucleotide binding protein (G protein), gamma transducing activity polypeptide 2a [Source:ZFIN;Acc:ZDB-GENE-030131-7595], guanine nucleotide binding protein (G protein), gamma transducing activity polypeptide 2a [Source:ZFIN;Acc:ZDB-GENE-030131-7595]	LL0000011479	1191.45	482.336	1533.51	2319.04	16533.4	4670.59	1833.57	1458.53
8.59e-77	1.31102	1	0.996	1.9e-72	opn1mw4+/opn1lw1+	arr3a	arr3a	chr10	+	26800213	26811397	11184	ENSDARG00000056511, ENSDARG00000114648	protein_coding, protein_coding	arrestin 3a, retinal (X-arrestin) [Source:ZFIN;Acc:ZDB-GENE-040718-102], arrestin 3a, retinal (X-arrestin) [Source:ZFIN;Acc:ZDB-GENE-040718-102]	LL0000001410	2645.67	805.373	1017.47	11473.9	17763.6	13153.7	3345.66	3511.27
1.13e-67	3.06994	0.744	0.26	2.5e-63	opn1mw4+/opn1lw1+	opn1lw1	opn1lw1	chr11	+	25477643	25480037	2394	ENSDARG00000044862, ENSDARG00000115464	protein_coding, protein_coding	opsin 1 (cone pigments), long-wave-sensitive, 1 [Source:NCBI gene;Acc:30413], opsin 1 (cone pigments), long-wave-sensitive, 1 [Source:NCBI gene;Acc:30413]	LL0000020892	46.5032	130.941	15.2091	13.9861	1637.8	319.66	121.314	59.2137
2.77e-61	1.08007	0.985	0.886	6.12e-57	opn1mw4+/opn1lw1+	cycsb	cycsb	chr6	-	10910589	10912424	1835	ENSDARG00000044562	protein_coding	cytochrome c, somatic b [Source:NCBI gene;Acc:415158]	LL0000008531	477.134	528.695	253.329	771.533	1350.64	692.019	514.717	502.797
1.89e-53	1.60933	0.979	0.817	4.17e-49	opn1mw4+/opn1lw1+	si:ch211-81a5.8	si:ch211-81a5.8	chr19	+	9174166	9179858	5692	ENSDARG00000070972	protein_coding	si:ch211-81a5.8 [Source:ZFIN;Acc:ZDB-GENE-060503-138]	LL0000026153	288.873	332.9	540.359	698.525	1790.4	609.926	402.069	392.68
2.29e-50	-1.52716	1	0.997	5.07e-46	opn1mw4+/opn1lw1+	gngt2b	gngt2b	chr12	-	3249054	3252263	3209	ENSDARG00000103543	protein_coding	guanine nucleotide binding protein (G protein), gamma transducing activity polypeptide 2b [Source:ZFIN;Acc:ZDB-GENE-091020-4]	LL0000011480	5137.49	29602.5	15335.1	14495.1	4205.4	13587.2	4853.42	4384.93
7.67e-49	-1.34807	0.913	0.939	1.7e-44	opn1mw4+/opn1lw1+	map1ab	map1ab	chr25	-	19356427	19433244	76817	ENSDARG00000022045, ENSDARG00000115928	protein_coding, protein_coding	microtubule-associated protein 1Ab [Source:ZFIN;Acc:ZDB-GENE-100426-3], microtubule-associated protein 1Ab [Source:ZFIN;Acc:ZDB-GENE-100426-3]	LL0000018576	2638.24	493.186	788.596	1590.13	507.425	1362.63	759.944	557.855
2.97e-44	-1.56731	0.405	0.776	6.58e-40	opn1mw4+/opn1lw1+	zgc:109982	zgc:109982	chr6	-	24075482	24087297	11815	ENSDARG00000110525	protein_coding	zgc:109982 [Source:ZFIN;Acc:ZDB-GENE-050522-139]	LL0000038494	286.28	230.071	673.288	582.467	55.6715	133.38	138.644	225.428
8.45e-44	1.00863	0.81	0.501	1.87e-39	opn1mw4+/opn1lw1+	sccpdhb	sccpdhb	chr20	-	34967410	34985555	18145	ENSDARG00000024564	protein_coding	saccharopine dehydrogenase b [Source:ZFIN;Acc:ZDB-GENE-041010-211]	LL0000024272	99.0571	31.5639	51.4564	64.671	306.193	84.5115	32.928	56.0972
1.99e-39	1.01001	0.979	0.722	4.41e-35	opn1mw4+/opn1lw1+	six7	six7	chr7	-	7401692	7420301	18609	ENSDARG00000070107	protein_coding	SIX homeobox 7 [Source:ZFIN;Acc:ZDB-GENE-990825-28]	LL0000028447	148.326	293.446	276.846	583.831	788.093	515.496	119.581	129.855
7.05e-39	0.902715	0.995	0.928	1.56e-34	opn1mw4+/opn1lw1+	rcvrn3	rcvrn3	chr19	+	10339538	10352579	13041	ENSDARG00000009637	protein_coding	recoverin 3 [Source:ZFIN;Acc:ZDB-GENE-040426-1661]	LL0000023359	647.069	298.377	1174.12	2045.86	3298.26	3167.17	772.942	735.497
2.05e-38	-1.26276	0.349	0.716	4.53e-34	opn1mw4+/opn1lw1+	grk1b	grk1b	chr5	-	54161362	54197248	35886	ENSDARG00000104685	protein_coding	G protein-coupled receptor kinase 1 b [Source:ZFIN;Acc:ZDB-GENE-050417-211]	LL0000011751	100.44	470.993	355.237	324.368	44.0091	215.875	77.9874	94.5342
7.13e-38	0.788112	0.985	0.807	1.58e-33	opn1mw4+/opn1lw1+	ppa1a	ppa1a	chr12	+	48241809	48268049	26240	ENSDARG00000099933	protein_coding	inorganic pyrophosphatase 1a [Source:ZFIN;Acc:ZDB-GENE-040426-1695]	LL0000022344	218.859	610.811	536.004	450.281	909.338	681.697	266.89	271.136
4.58e-37	0.725367	0.585	0.198	1.01e-32	opn1mw4+/opn1lw1+	apln	apln	chr14	+	33722950	33757715	34765	ENSDARG00000053279	protein_coding	apelin [Source:NCBI gene;Acc:798375]	LL0000001167	46.1575	1.97274	3.41703	12.0382	135.438	94.5916	30.3284	17.6602
5.74e-37	0.642458	0.99	0.913	1.27e-32	opn1mw4+/opn1lw1+	cox4i2	cox4i2	chr23	+	18944388	18951148	6760	ENSDARG00000022509	protein_coding	cytochrome c oxidase subunit 4I2 [Source:ZFIN;Acc:ZDB-GENE-040426-1775]	LL0000006105	533.145	557.053	498.015	1126.09	1408.29	1235.5	486.122	468.515
3.21e-36	0.59781	0.99	0.95	7.09e-32	opn1mw4+/opn1lw1+	cox7a2a	cox7a2a	chr17	-	49983157	49995376	12219	ENSDARG00000053217	protein_coding	cytochrome c oxidase subunit 7A2a [Source:ZFIN;Acc:ZDB-GENE-050522-153]	LL0000006117	859.014	1578.93	1201.59	1205.57	1776.21	1323.15	1002.57	959.885
4.16e-36	-1.58018	0.651	0.84	9.21e-32	opn1mw4+/opn1lw1+	si:ch73-28h20.1	si:ch73-28h20.1	chr13	+	28903959	28914437	10478	NA	NA	NA	LL0000026421	305.642	5135.79	808.696	653.138	159.093	457.193	343.145	341.777
7e-32	0.730746	0.867	0.534	1.55e-27	opn1mw4+/opn1lw1+	camta1a-CR456642.1	camta1a	chr23	-	30061364	30431333	369969	ENSDARG00000077428, ENSDARG00000116922	protein_coding, protein_coding	calmodulin binding transcription activator 1a [Source:ZFIN;Acc:ZDB-GENE-090312-183], calmodulin binding transcription activator 1a [Source:ZFIN;Acc:ZDB-GENE-090312-183]	LL0000004862	43.0458	291.473	105.057	107.292	225.987	131.082	47.659	59.2137
7e-32	0.730746	0.867	0.534	1.55e-27	opn1mw4+/opn1lw1+	camta1a-CR456642.1	CR456642.1	chr23	-	30517199	30698715	181516	ENSDARG00000081294	rRNA		LL0000006675	0.691498	0	0	0.194792	0.330068	0.120961	11.2649	5.19418
8.94e-32	0.868738	0.887	0.495	1.98e-27	opn1mw4+/opn1lw1+	ckmt2b	ckmt2b	chr5	+	51594209	51609006	14797	ENSDARG00000039929, ENSDARG00000112795	protein_coding, protein_coding	creatine kinase, mitochondrial 2b (sarcomeric) [Source:ZFIN;Acc:ZDB-GENE-040426-1654], creatine kinase, mitochondrial 2b (sarcomeric) [Source:ZFIN;Acc:ZDB-GENE-040426-1654]	LL0000005731	159.736	473.952	365.555	99.9673	300.692	18.4667	69.3222	144.398
3.53e-31	1.16727	0.938	0.624	7.81e-27	opn1mw4+/opn1lw1+	tkta	tkta	chr11	+	36989696	37035869	46173	ENSDARG00000029689	protein_coding	transketolase a [Source:ZFIN;Acc:ZDB-GENE-130530-578]	LL0000030351	60.3332	408.851	175.541	199.311	595.333	297.202	589.238	559.933
4.3e-31	0.860057	0.938	0.641	9.52e-27	opn1mw4+/opn1lw1+	gsdf	gsdf	chr21	+	196490	205221	8731	ENSDARG00000075301	protein_coding	gonadal somatic cell derived factor [Source:ZFIN;Acc:ZDB-GENE-101029-3]	LL0000011790	286.28	43.1538	63.9185	255.567	512.926	385.302	122.18	65.4467
5.19e-31	0.917563	0.933	0.74	1.15e-26	opn1mw4+/opn1lw1+	eno3	eno3	chr23	+	44611857	44625579	13722	ENSDARG00000039007	protein_coding	enolase 3, (beta, muscle) [Source:ZFIN;Acc:ZDB-GENE-031006-5]	LL0000009650	164.922	236.236	274.233	256.23	684.451	505.9	208.833	129.855
6.72e-31	0.718139	0.974	0.847	1.49e-26	opn1mw4+/opn1lw1+	cnga3b	cnga3b	chr1	+	10760059	10777133	17074	ENSDARG00000012297	protein_coding	cyclic nucleotide gated channel subunit alpha 3b [Source:ZFIN;Acc:ZDB-GENE-090312-121]	LL0000005883	383.436	438.196	895.864	1213.24	1668.49	1342.27	478.323	440.467
8.17e-31	0.972398	0.738	0.343	1.81e-26	opn1mw4+/opn1lw1+	CT573282.1	CT573282.1	chr11	-	25475283	25476185	902	ENSDARG00000102967	antisense		LL0000007591	26.1041	10.8501	14.8741	3.03876	230.168	284.38	77.9874	25.9709
3.12e-30	0.586421	0.985	0.848	6.9e-26	opn1mw4+/opn1lw1+	mdh2	mdh2	chr10	+	33382858	33394568	11710	ENSDARG00000043371	protein_coding	malate dehydrogenase 2, NAD (mitochondrial) [Source:ZFIN;Acc:ZDB-GENE-040426-2143]	LL0000018804	244.099	308.241	389.206	423.517	598.744	433.323	352.677	426.962
1.08e-29	-1.4227	0.754	0.888	2.39e-25	opn1mw4+/opn1lw1+	calm1a	calm1a	chr17	-	26713111	26721007	7896	ENSDARG00000021811	protein_coding	calmodulin 1a [Source:ZFIN;Acc:ZDB-GENE-030131-8308]	LL0000039771	848.295	376.054	266.863	305.59	170.865	323.732	2811.88	1563.45
2.55e-29	0.711578	0.872	0.519	5.64e-25	opn1mw4+/opn1lw1+	cacna2d4a	cacna2d4a	chr4	-	20237461	20292853	55392	ENSDARG00000026855, ENSDARG00000103810	protein_coding, protein_coding	calcium channel, voltage-dependent, alpha 2/delta subunit 4a [Source:ZFIN;Acc:ZDB-GENE-041210-213], calcium channel, voltage-dependent, alpha 2/delta subunit 4a [Source:ZFIN;Acc:ZDB-GENE-041210-213]	LL0000004757	28.5243	7.1512	29.9492	88.3967	205.192	232.77	12.1314	16.6214
1.31e-28	0.847177	0.795	0.373	2.91e-24	opn1mw4+/opn1lw1+	thrb	thrb	chr19	-	17514631	17658253	143622	ENSDARG00000021163	protein_coding	thyroid hormone receptor beta [Source:NCBI gene;Acc:30607]	LL0000030288	78.1393	56.963	16.6161	13.0121	641.653	1035.23	63.2565	70.6409
6.49e-28	0.590487	0.99	0.827	1.44e-23	opn1mw4+/opn1lw1+	espn	espn	chr8	+	46939391	47094007	154616	ENSDARG00000076414	protein_coding	espin [Source:ZFIN;Acc:ZDB-GENE-081105-173]	LL0000009805	237.875	105.295	156.58	352.769	408.955	237.769	82.3201	124.66
1.63e-27	-1.4169	0.426	0.705	3.61e-23	opn1mw4+/opn1lw1+	MSTRG.21488	MSTRG.21488	chr8	+	43092550	43092931	381	NA	NA	NA	NA	NA	NA	NA	NA	NA	NA	NA	NA
2.04e-26	1.17183	0.933	0.729	4.51e-22	opn1mw4+/opn1lw1+	leo1	leo1	chr18	-	39292911	39321484	28573	ENSDARG00000055357	protein_coding	LEO1 homolog, Paf1/RNA polymerase II complex component [Source:NCBI gene;Acc:404599]	LL0000013602	136.225	311.693	399.658	167.638	736.272	451.064	195.835	163.097
7.94e-26	0.636672	0.985	0.787	1.76e-21	opn1mw4+/opn1lw1+	ankrd33aa	ankrd33aa	chr23	-	27861150	27875263	14113	ENSDARG00000055638	protein_coding	ankyrin repeat domain 33Aa [Source:ZFIN;Acc:ZDB-GENE-080520-2]	LL0000001033	189.298	577.027	355.371	492.746	816.919	780.723	207.1	210.884
1.53e-25	0.834352	0.949	0.682	3.38e-21	opn1mw4+/opn1lw1+	si:dkeyp-57d7.4	si:dkeyp-57d7.4	chr1	+	9229967	9232075	2108	ENSDARG00000101597	protein_coding	si:dkeyp-57d7.4 [Source:ZFIN;Acc:ZDB-GENE-141216-425]	LL0000028215	86.0915	113.679	159.662	249.762	431.949	343.651	123.913	89.34
1.63e-25	-0.714703	0.969	0.966	3.61e-21	opn1mw4+/opn1lw1+	rbp3	rbp3	chr12	+	2664753	2670156	5403	ENSDARG00000059163	protein_coding	retinol binding protein 3 [Source:ZFIN;Acc:ZDB-GENE-990415-132]	LL0000023320	1843.36	1292.64	1650.76	1401.65	889.094	1768.37	695.821	614.991
1.57e-24	-1.23227	0.897	0.882	3.47e-20	opn1mw4+/opn1lw1+	elovl4b	elovl4b	chr23	+	40410644	40438709	28065	ENSDARG00000027495	protein_coding	ELOVL fatty acid elongase 4b [Source:ZFIN;Acc:ZDB-GENE-030131-7672]	LL0000009585	2051.5	616.729	395.906	368.547	209.483	275.187	246.094	219.195
2.39e-24	-0.875923	0.928	0.863	5.29e-20	opn1mw4+/opn1lw1+	cnga3a	cnga3a	chr6	-	38791900	38819054	27154	ENSDARG00000070726	protein_coding	cyclic nucleotide gated channel subunit alpha 3a [Source:ZFIN;Acc:ZDB-GENE-090611-2]	LL0000005882	393.808	1333.33	1575.32	1681.25	636.372	1415.25	456.66	566.166
2.5e-24	0.667524	0.831	0.563	5.54e-20	opn1mw4+/opn1lw1+	slc25a55a	slc25a55a	chr6	+	49095636	49107047	11411	ENSDARG00000020893, ENSDARG00000110854	protein_coding, protein_coding	solute carrier family 25 member 55a [Source:ZFIN;Acc:ZDB-GENE-040426-2745], solute carrier family 25 member 55a [Source:ZFIN;Acc:ZDB-GENE-040426-2745]	LL0000028635	56.8757	64.3608	71.7575	106.084	253.822	171.402	109.182	107
2.55e-24	0.692876	0.974	0.802	5.64e-20	opn1mw4+/opn1lw1+	si:dkey-61n16.5	si:dkey-61n16.5	chr3	-	13911950	13921173	9223	ENSDARG00000099695	protein_coding	si:dkey-61n16.5 [Source:ZFIN;Acc:ZDB-GENE-100922-235]	LL0000027797	159.909	513.16	399.993	360.249	634.501	353.811	470.524	381.253
2.92e-24	0.931417	0.892	0.622	6.47e-20	opn1mw4+/opn1lw1+	aanat2	aanat2	chr3	+	54887782	54893706	5924	ENSDARG00000079802	protein_coding	arylalkylamine N-acetyltransferase 2 [Source:ZFIN;Acc:ZDB-GENE-991019-6]	LL0000000014	141.066	45.8663	83.6166	489.084	640.662	380.866	113.515	233.738
3.09e-24	1.13762	0.805	0.46	6.85e-20	opn1mw4+/opn1lw1+	si:busm1-57f23.1	si:busm1-57f23.1	chr10	-	13236100	13239367	3267	ENSDARG00000074425	protein_coding	si:busm1-57f23.1 [Source:ZFIN;Acc:ZDB-GENE-030616-512]	LL0000024712	94.0437	105.295	28.4752	112.551	980.193	1163.4	303.284	81.0293
4.1e-24	-0.747868	0.415	0.676	9.07e-20	opn1mw4+/opn1lw1+	cdk10-si:dkey-108k21.7	cdk10	chr25	-	34955983	34974991	19008	ENSDARG00000034256	protein_coding	cyclin-dependent kinase 10 [Source:ZFIN;Acc:ZDB-GENE-050417-94]	LL0000005347	12.7927	18.9877	16.4151	17.1027	5.83121	17.8619	4.33264	3.11651
4.1e-24	-0.747868	0.415	0.676	9.07e-20	opn1mw4+/opn1lw1+	cdk10-si:dkey-108k21.7	si:dkey-108k21.7	chr25	-	34974992	34979573	4581	ENSDARG00000097374	protein_coding	si:dkey-108k21.7 [Source:ZFIN;Acc:ZDB-GENE-131121-335]	LL0000026631	113.406	216.755	171.588	149.172	37.7378	148.581	53.7247	64.4079
7e-24	0.649027	0.974	0.77	1.55e-19	opn1mw4+/opn1lw1+	hexb	hexb	chr5	-	34600369	34616639	16270	ENSDARG00000034368	protein_coding	hexosaminidase B (beta polypeptide) [Source:ZFIN;Acc:ZDB-GENE-030131-2333]	LL0000012071	158.526	560.259	347.465	215.051	704.256	801.972	186.303	147.515
3.21e-22	0.59885	0.938	0.821	7.11e-18	opn1mw4+/opn1lw1+	zgc:92818	zgc:92818	chr7	-	41873080	41881238	8158	NA	NA	NA	LL0000039293	320.164	359.286	510.477	551.963	869.95	705.607	329.28	279.447
4.52e-22	-0.622286	0.969	0.974	1e-17	opn1mw4+/opn1lw1+	tmsb4x	tmsb4x	chr9	+	54178475	54180059	1584	ENSDARG00000077777	protein_coding	thymosin beta 4 X-linked [Source:ZFIN;Acc:ZDB-GENE-030131-8304]	LL0000030691	1856.33	1172.8	1337.46	1350.22	874.351	852.534	1701.86	2316.61
7.64e-21	-0.838075	0.513	0.719	1.69e-16	opn1mw4+/opn1lw1+	syne1a	syne1a	chr20	+	26095467	26359438	263971	ENSDARG00000009499, ENSDARG00000116204	protein_coding, protein_coding	spectrin repeat containing, nuclear envelope 1a [Source:ZFIN;Acc:ZDB-GENE-030131-4172], spectrin repeat containing, nuclear envelope 1a [Source:ZFIN;Acc:ZDB-GENE-030131-4172]	LL0000029747	166.132	361.752	201.135	255.84	81.5269	245.309	76.2544	108.039
7.84e-21	-0.625446	1	0.996	1.74e-16	opn1mw4+/opn1lw1+	gnb3b	gnb3b	chr19	-	5106226	5135345	29119	ENSDARG00000002696	protein_coding	guanine nucleotide binding protein (G protein), beta polypeptide 3b [Source:ZFIN;Acc:ZDB-GENE-040426-2280]	LL0000011462	2025.57	9615.65	6363.84	6403.09	3290.56	6015.44	2393.35	2178.44
4.97e-20	-0.669874	0.908	0.89	1.1e-15	opn1mw4+/opn1lw1+	agpat3	agpat3	chr1	-	46834730	46875557	40827	ENSDARG00000036549	protein_coding	1-acylglycerol-3-phosphate O-acyltransferase 3 [Source:ZFIN;Acc:ZDB-GENE-040426-2765]	LL0000000471	801.446	358.793	312.892	393.792	234.679	391.067	381.272	218.156
1.74e-19	-0.587235	0.313	0.625	3.85e-15	opn1mw4+/opn1lw1+	nr2f6b	nr2f6b	chr11	+	6115617	6134583	18966	ENSDARG00000003165	protein_coding	nuclear receptor subfamily 2, group F, member 6b [Source:ZFIN;Acc:ZDB-GENE-040426-2351]	LL0000020587	49.4421	217.495	184.452	133.433	33.2269	118.905	85.7862	37.3981
2.73e-19	-0.85108	0.985	0.973	6.05e-15	opn1mw4+/opn1lw1+	CR391986.1-erich1-si:ch211-195o20.7-zgc:193593	CR391986.1	chr17	-	24917350	24938845	21495	ENSDARG00000078130	protein_coding	glutamate rich 1 [Source:NCBI gene;Acc:100002532]	LL0000006552	0	2.21934	0.737005	1.20771	1.76036	1.20961	6.06569	4.15535
2.73e-19	-0.85108	0.985	0.973	6.05e-15	opn1mw4+/opn1lw1+	CR391986.1-erich1-si:ch211-195o20.7-zgc:193593	erich1	chr17	-	24926145	24937879	11734	NA	NA	NA	LL0000009783	0	0	0	0	0	0	0	0
2.73e-19	-0.85108	0.985	0.973	6.05e-15	opn1mw4+/opn1lw1+	CR391986.1-erich1-si:ch211-195o20.7-zgc:193593	si:ch211-195o20.7	chr17	-	24891756	24917349	25593	ENSDARG00000089221	protein_coding	si:ch211-195o20.7 [Source:ZFIN;Acc:ZDB-GENE-131127-614]	LL0000025399	6.22348	9.61712	7.97306	13.2459	3.08064	7.45927	6.06569	6.23302
2.73e-19	-0.85108	0.985	0.973	6.05e-15	opn1mw4+/opn1lw1+	CR391986.1-erich1-si:ch211-195o20.7-zgc:193593	zgc:193593	chr17	-	24917350	24919451	2101	ENSDARG00000096843	protein_coding	zgc:193593 [Source:ZFIN;Acc:ZDB-GENE-080723-21]	LL0000039086	60.8518	603.413	182.509	156.963	68.3241	89.35	50.2586	60.2525
3.37e-19	-0.70826	0.072	0.399	7.47e-15	opn1mw4+/opn1lw1+	sox6	sox6	chr7	+	27250012	27454645	204633	ENSDARG00000015536	protein_coding	SRY-box transcription factor 6 [Source:ZFIN;Acc:ZDB-GENE-081120-6]	LL0000029199	26.1041	7.64438	10.3181	131.524	10.5622	209.827	15.5975	19.7379
1.51e-18	-0.808717	1	0.999	3.34e-14	opn1mw4+/opn1lw1+	es1	es1	chr8	+	4838114	4850816	12702	ENSDARG00000094516	protein_coding	es1 protein [Source:NCBI gene;Acc:30237]	LL0000009796	6248.03	20676.8	25186.5	23835	9605.32	10701.9	8051.77	9199.94
1.88e-18	-0.736002	0.118	0.433	4.17e-14	opn1mw4+/opn1lw1+	prnpa	prnpa	chr8	+	43053519	43056975	3456	ENSDARG00000026229, ENSDARG00000113995	protein_coding, protein_coding	prion protein a [Source:ZFIN;Acc:ZDB-GENE-041217-6], prion protein a [Source:ZFIN;Acc:ZDB-GENE-041217-6]	LL0000022630	35.9579	499.597	210.717	104.759	10.6722	19.8376	69.3222	112.194
1.03e-17	3.47177	0.462	0.226	2.29e-13	opn1mw4+/opn1lw1+	opn1mw4	opn1mw4	chr6	+	41200500	41202554	2054	ENSDARG00000000638	protein_coding	opsin 1 (cone pigments), medium-wave-sensitive, 4 [Source:NCBI gene;Acc:30504]	LL0000020897	112.714	21.9468	32.8302	33.699	1580.04	15.8862	115.248	555.778
3.62e-16	-0.75598	0.682	0.779	8.01e-12	opn1mw4+/opn1lw1+	calm1b	calm1b	chr20	+	16743056	16775374	32318	ENSDARG00000034187	protein_coding	calmodulin 1b [Source:ZFIN;Acc:ZDB-GENE-030804-2]	LL0000004816	118.419	154.121	255.406	406.181	150.291	292.565	737.415	552.661
9.08e-16	0.693269	0.805	0.553	2.01e-11	opn1mw4+/opn1lw1+	tcima	tcima	chr5	-	27866649	27867657	1008	ENSDARG00000079497, ENSDARG00000115904, ENSDARG00000110999	protein_coding, protein_coding, protein_coding	transcriptional and immune response regulator a [Source:ZFIN;Acc:ZDB-GENE-050320-36], transcriptional and immune response regulator a [Source:ZFIN;Acc:ZDB-GENE-050320-36], transcriptional and immune response regulator a [Source:ZFIN;Acc:ZDB-GENE-050320-36]	LL0000030091	77.102	107.761	64.7225	255.45	354.713	269.018	227.897	76.8739
1.34e-15	-1.01364	0.621	0.768	2.98e-11	opn1mw4+/opn1lw1+	cngb1a	cngb1a	chr18	+	45456638	45526367	69729	ENSDARG00000068242	protein_coding	cyclic nucleotide gated channel subunit beta 1a [Source:ZFIN;Acc:ZDB-GENE-050419-164]	LL0000005885	740.595	81.1291	111.087	115.473	59.6323	73.9476	43.3264	90.3788
1.21e-14	-2.61807	0.979	0.994	2.67e-10	opn1mw4+/opn1lw1+	opn1sw2	opn1sw2	chr11	+	25459697	25475403	15706	ENSDARG00000017274, ENSDARG00000115330	protein_coding, protein_coding	opsin 1 (cone pigments), short-wave-sensitive 2 [Source:NCBI gene;Acc:30435], opsin 1 (cone pigments), short-wave-sensitive 2 [Source:NCBI gene;Acc:30435]	LL0000020899	2310.47	542.504	23050.9	437.893	620.638	488.32	2733.03	3130.02
2.2e-13	-1.87699	0.297	0.522	4.88e-09	opn1mw4+/opn1lw1+	si:dkey-16p21.8	si:dkey-16p21.8	chr3	-	32325143	32337695	12552	ENSDARG00000096849	protein_coding	si:dkey-16p21.8 [Source:ZFIN;Acc:ZDB-GENE-131121-428]	LL0000026857	1115.56	383.945	118.658	19.9857	35.4273	19.5554	2155.05	1831.47
5.54e-13	-0.659856	0.918	0.897	1.23e-08	opn1mw4+/opn1lw1+	ndrg1a	ndrg1a	chr19	-	34959967	34979837	19870	ENSDARG00000032849	protein_coding	N-myc downstream regulated 1a [Source:ZFIN;Acc:ZDB-GENE-030826-34]	LL0000020098	1415.5	542.998	430.277	451.061	320.386	343.933	229.63	242.049
3.57e-12	-0.58541	0.149	0.386	7.91e-08	opn1mw4+/opn1lw1+	si:ch211-196g2.4	si:ch211-196g2.4	chr8	+	46418668	46440162	21494	ENSDARG00000077087	protein_coding	si:ch211-196g2.4 [Source:ZFIN;Acc:ZDB-GENE-081104-160]	LL0000025408	136.744	267.8	161.136	32.2186	14.413	18.1442	24.2628	50.903
6.05e-12	-0.596779	0.933	0.866	1.34e-07	opn1mw4+/opn1lw1+	tmem237a	tmem237a	chr9	+	13714379	13728937	14558	ENSDARG00000041735	protein_coding	transmembrane protein 237a [Source:NCBI gene;Acc:557237]	LL0000030574	463.649	2649.15	1393.95	834.45	593.573	738.831	432.397	627.457
4.58e-11	-0.83695	0.056	0.264	1.01e-06	opn1mw4+/opn1lw1+	rcvrna	rcvrna	chr3	-	50417536	50443796	26260	ENSDARG00000052223, ENSDARG00000113117	protein_coding, protein_coding	recoverin a [Source:ZFIN;Acc:ZDB-GENE-050913-106], recoverin a [Source:ZFIN;Acc:ZDB-GENE-050913-106]	LL0000023360	572.733	72.7449	41.8083	10.6746	4.95102	6.41094	47.659	69.6021
9.99e-11	0.67023	0.395	0.202	2.21e-06	opn1mw4+/opn1lw1+	fabp7a	fabp7a	chr17	+	15433518	15435887	2369	ENSDARG00000007697	protein_coding	fatty acid binding protein 7, brain, a [Source:ZFIN;Acc:ZDB-GENE-000627-1]	LL0000009941	122.568	42.1674	17.2861	12.6615	117.064	24.5148	116.115	199.457
1.05e-10	-1.33231	0.067	0.271	2.33e-06	opn1mw4+/opn1lw1+	guca1a	guca1a	chr4	+	22343093	22350976	7883	ENSDARG00000010454	protein_coding	guanylate cyclase activator 1A [Source:ZFIN;Acc:ZDB-GENE-011128-5]	LL0000011859	801.965	16.7683	8.44206	8.72669	4.51093	9.75753	36.3941	42.5923
1.14e-10	-3.01108	0.662	0.712	2.52e-06	opn1mw4+/opn1lw1+	opn1mw2	opn1mw2	chr6	+	41186320	41189460	3140	ENSDARG00000044280	protein_coding	opsin 1 (cone pigments), medium-wave-sensitive, 2 [Source:NCBI gene;Acc:360151]	LL0000020895	482.839	167.683	101.707	6400.32	194.85	100.035	329.28	702.254
4.7e-10	-2.99405	0.779	0.854	1.04e-05	opn1mw4+/opn1lw1+	pde6gb	pde6gb	chr12	-	35980523	35988652	8129	ENSDARG00000101984	protein_coding	phosphodiesterase 6G, cGMP-specific, rod, gamma, paralog b [Source:ZFIN;Acc:ZDB-GENE-030904-1]	LL0000021509	15514.8	249.305	160.332	151.782	169.215	136.968	1483.49	1499.04
5.04e-10	-1.0541	0.128	0.331	1.11e-05	opn1mw4+/opn1lw1+	pde6a	pde6a	chr14	-	25005401	25035010	29609	ENSDARG00000000380	protein_coding	phosphodiesterase 6A, cGMP-specific, rod, alpha [Source:ZFIN;Acc:ZDB-GENE-030616-42]	LL0000021504	639.809	27.865	20.3011	14.6873	9.79202	17.9426	77.9874	38.437
5.28e-10	-1.98387	0.287	0.467	1.17e-05	opn1mw4+/opn1lw1+	ptmaa	ptmaa	chr6	+	29754141	29795029	40888	ENSDARG00000021113, ENSDARG00000110479	protein_coding, protein_coding	prothymosin alpha a [Source:NCBI gene;Acc:335707], prothymosin alpha a [Source:NCBI gene;Acc:335707]	LL0000022859	1107.09	32.5503	23.9862	22.2063	28.826	16.2088	2336.16	1409.7
5.96e-10	-0.771943	0.097	0.291	1.32e-05	opn1mw4+/opn1lw1+	pcdh11	pcdh11	chr14	-	26995114	27297789	302675	ENSDARG00000098652, ENSDARG00000105441	protein_coding, protein_coding	protocadherin 11 [Source:ZFIN;Acc:ZDB-GENE-140106-21], protocadherin 11 [Source:ZFIN;Acc:ZDB-GENE-140106-21]	LL0000021357	44.4288	225.633	358.453	11.0252	8.80182	11.8542	89.2523	221.272
7.82e-10	-1.65638	0.077	0.271	1.73e-05	opn1mw4+/opn1lw1+	rgs16	rgs16	chr6	-	35443430	35446110	2680	ENSDARG00000040177, ENSDARG00000110238	protein_coding, protein_coding	regulator of G protein signaling 16 [Source:ZFIN;Acc:ZDB-GENE-050417-393], regulator of G protein signaling 16 [Source:ZFIN;Acc:ZDB-GENE-050417-393]	LL0000023606	6.91498	1.23296	8.77706	50.0616	14.9631	42.417	2137.72	2016.38
2.25e-09	-0.694842	0.605	0.712	4.97e-05	opn1mw4+/opn1lw1+	stk35	stk35	chr23	-	41735294	41763011	27717	ENSDARG00000086856	protein_coding	serine/threonine kinase 35 [Source:ZFIN;Acc:ZDB-GENE-061103-553]	LL0000029560	387.066	127.242	90.7857	99.7336	76.9059	109.43	401.202	371.904
5.34e-09	-2.62412	0.636	0.728	0.000118	opn1mw4+/opn1lw1+	LOC108180196	LOC108180196	chr2	-	58938064	58944495	6431	NA	NA	NA	LL0000016415	6198.24	108.254	68.0725	61.6712	66.7838	68.1818	664.626	886.128
8.04e-09	-2.692	0.805	0.846	0.000178	opn1mw4+/opn1lw1+	gngt1	gngt1	chr19	+	40856534	40859468	2934	ENSDARG00000035798, ENSDARG00000116914	protein_coding, protein_coding	guanine nucleotide binding protein (G protein), gamma transducing activity polypeptide 1 [Source:ZFIN;Acc:ZDB-GENE-030131-7596], guanine nucleotide binding protein (G protein), gamma transducing activity polypeptide 1 [Source:ZFIN;Acc:ZDB-GENE-030131-7596]	LL0000011478	9861.63	178.04	118.792	106.201	119.595	111.647	757.345	963.002
2.08e-08	-0.819602	0.149	0.319	0.000461	opn1mw4+/opn1lw1+	hs3st3b1a	hs3st3b1a	chr3	+	48842918	48874583	31665	ENSDARG00000113644, ENSDARG00000099149	protein_coding, protein_coding	heparan sulfate (glucosamine) 3-O-sulfotransferase 3B1a [Source:ZFIN;Acc:ZDB-GENE-070202-4], heparan sulfate (glucosamine) 3-O-sulfotransferase 3B1a [Source:ZFIN;Acc:ZDB-GENE-070202-4]	LL0000012327	66.3838	415.263	426.257	11.0252	9.02186	12.338	54.5912	67.5244
3.62e-08	-1.2209	0.323	0.49	0.000801	opn1mw4+/opn1lw1+	waslb	waslb	chr4	+	4071138	4111771	40633	ENSDARG00000006283	protein_coding	WASP like actin nucleation promoting factor b [Source:ZFIN;Acc:ZDB-GENE-040426-718]	LL0000031975	159.736	37.7287	43.2153	42.7764	37.0777	44.2718	1153.35	1564.49
8.02e-08	-0.651618	0.226	0.4	0.00177445	opn1mw4+/opn1lw1+	atp6ap1la	atp6ap1la	chr11	-	42526949	42554327	27378	ENSDARG00000091509	protein_coding	ATPase H+ transporting accessory protein 1 like a [Source:ZFIN;Acc:ZDB-GENE-110318-1]	LL0000001625	293.541	35.756	46.6323	56.8793	23.1048	27.0147	146.443	286.719
3.38e-07	-0.641989	0.995	0.982	0.00748018	opn1mw4+/opn1lw1+	si:ch73-1a9.3	si:ch73-1a9.3	chr10	+	39084354	39087854	3500	ENSDARG00000103919	protein_coding	si:ch73-1a9.3 [Source:ZFIN;Acc:ZDB-GENE-141216-84]	LL0000026297	2071.9	1240.36	897.874	863.942	900.096	775.522	3659.34	3293.11
3.72e-07	-4.13434	0.99	0.995	0.00822628	opn1mw4+/opn1lw1+	rho	rho	chr8	-	54076195	54077740	1545	ENSDARG00000002193	protein_coding	rhodopsin [Source:NCBI gene;Acc:30295]	LL0000023645	113105	1249.73	778.01	726.614	915.499	795.36	5855.99	6389.89
4.17e-07	-1.02906	0.108	0.26	0.00923764	opn1mw4+/opn1lw1+	aplp1	aplp1	chr15	+	37105986	37231035	125049	ENSDARG00000098368	protein_coding	amyloid beta (A4) precursor-like protein 1 [Source:ZFIN;Acc:ZDB-GENE-040319-1]	LL0000001171	133.632	12.8228	18.2241	11.9602	11.9925	3.06435	736.548	622.263
3.38e-262	2.47088	0.986	0.244	7.48e-258	red	thrb	thrb	chr19	-	17514631	17658253	143622	ENSDARG00000021163	protein_coding	thyroid hormone receptor beta [Source:NCBI gene;Acc:30607]	LL0000030288	78.1393	56.963	16.6161	13.0121	641.653	1035.23	63.2565	70.6409
1.18e-238	4.58535	0.996	0.598	2.6e-234	red	opn1lw2	opn1lw2	chr11	+	25481046	25483206	2160	ENSDARG00000044861, ENSDARG00000115709	protein_coding, protein_coding	opsin 1 (cone pigments), long-wave-sensitive, 2 [Source:NCBI gene;Acc:436716], opsin 1 (cone pigments), long-wave-sensitive, 2 [Source:NCBI gene;Acc:436716]	LL0000020893	456.216	177.054	43.1483	46.3605	441.081	8102.66	639.497	310.612
1.04e-229	1.71995	0.955	0.211	2.31e-225	red	CT573282.1	CT573282.1	chr11	-	25475283	25476185	902	ENSDARG00000102967	antisense		LL0000007591	26.1041	10.8501	14.8741	3.03876	230.168	284.38	77.9874	25.9709
9e-188	0.734445	0.608	0.045	1.99e-183	red	glis3	glis3	chr10	-	643684	690246	46562	ENSDARG00000069726	protein_coding	GLIS family zinc finger 3 [Source:ZFIN;Acc:ZDB-GENE-070112-2232]	LL0000011380	7.26073	1.72615	1.80901	1.48042	26.4055	92.4546	0	10.3884
3.19e-186	2.10525	0.957	0.356	7.06e-182	red	si:busm1-57f23.1	si:busm1-57f23.1	chr10	-	13236100	13239367	3267	ENSDARG00000074425	protein_coding	si:busm1-57f23.1 [Source:ZFIN;Acc:ZDB-GENE-030616-512]	LL0000024712	94.0437	105.295	28.4752	112.551	980.193	1163.4	303.284	81.0293
9.38e-168	1.14925	1	0.865	2.08e-163	red	grk7a	grk7a	chr2	+	16536453	16544343	7890	ENSDARG00000020602	protein_coding	G protein-coupled receptor kinase 7a [Source:NCBI gene;Acc:566120]	LL0000011757	485.777	1018.18	1237.03	1858.01	2075.8	2740.13	524.249	547.467
7.54e-162	1.51275	0.994	0.757	1.67e-157	red	nin	nin	chr13	-	36800330	36845215	44885	ENSDARG00000060298	protein_coding	ninein (GSK3B interacting protein) [Source:ZFIN;Acc:ZDB-GENE-070725-1]	LL0000020311	337.451	433.51	635.969	912.952	1154.14	1842.16	269.49	199.457
3.14e-142	1.14348	1	0.915	6.94e-138	red	rcvrn3	rcvrn3	chr19	+	10339538	10352579	13041	ENSDARG00000009637	protein_coding	recoverin 3 [Source:ZFIN;Acc:ZDB-GENE-040426-1661]	LL0000023359	647.069	298.377	1174.12	2045.86	3298.26	3167.17	772.942	735.497
2.51e-141	0.759988	0.682	0.133	5.55e-137	red	git2a	git2a	chr5	-	19884183	19932900	48717	ENSDARG00000061915	protein_coding	G protein-coupled receptor kinase interacting ArfGAP 2a [Source:ZFIN;Acc:ZDB-GENE-060526-267]	LL0000011342	2.59312	0	0.603004	1.36354	2.4205	7.58023	7.79874	3.11651
1.34e-140	1.14158	0.994	0.866	2.98e-136	red	slc1a2a	slc1a2a	chr7	+	49862686	49881742	19056	ENSDARG00000052138	protein_coding	solute carrier family 1 member 2a [Source:ZFIN;Acc:ZDB-GENE-100422-11]	LL0000028539	336.414	281.609	295.874	439.022	740.673	1011.68	189.769	163.097
2.32e-140	1.12182	0.949	0.435	5.13e-136	red	cacna2d4a	cacna2d4a	chr4	-	20237461	20292853	55392	ENSDARG00000026855, ENSDARG00000103810	protein_coding, protein_coding	calcium channel, voltage-dependent, alpha 2/delta subunit 4a [Source:ZFIN;Acc:ZDB-GENE-041210-213], calcium channel, voltage-dependent, alpha 2/delta subunit 4a [Source:ZFIN;Acc:ZDB-GENE-041210-213]	LL0000004757	28.5243	7.1512	29.9492	88.3967	205.192	232.77	12.1314	16.6214
5.16e-137	1.15165	0.992	0.729	1.14e-132	red	hexb	hexb	chr5	-	34600369	34616639	16270	ENSDARG00000034368	protein_coding	hexosaminidase B (beta polypeptide) [Source:ZFIN;Acc:ZDB-GENE-030131-2333]	LL0000012071	158.526	560.259	347.465	215.051	704.256	801.972	186.303	147.515
2.55e-132	0.968538	1	0.889	5.64e-128	red	slc24a2	slc24a2	chr1	+	12009502	12044423	34921	ENSDARG00000042988	protein_coding	solute carrier family 24 member 2 [Source:ZFIN;Acc:ZDB-GENE-060825-277]	LL0000028576	641.883	1983.59	1885.46	2325.55	2457.25	3241.8	671.559	763.545
3.44e-131	1.0698	1	0.916	7.61e-127	red	rp1l1b	rp1l1b	chr20	+	19119800	19151099	31299	ENSDARG00000088377	protein_coding	rp1 like 1b [Source:ZFIN;Acc:ZDB-GENE-091204-67]	LL0000023871	925.916	1934.28	2320.23	3080.44	2833.42	4330.33	729.616	707.448
3.7e-128	0.889461	0.994	0.854	8.19e-124	red	arl3l1	arl3l1	chr21	+	33172526	33187913	15387	ENSDARG00000111106	protein_coding	ADP ribosylation factor like GTPase 3, like 1 [Source:ZFIN;Acc:ZDB-GENE-040426-1649]	LL0000001357	514.993	562.972	709.602	1032.9	1129.93	1391.7	294.619	302.302
3.47e-124	0.839328	0.829	0.296	7.68e-120	red	adam15	adam15	chr16	-	28660410	28710021	49611	ENSDARG00000089213	protein_coding	ADAM metallopeptidase domain 15 [Source:ZFIN;Acc:ZDB-GENE-070809-4]	LL0000000266	35.785	60.9085	33.6342	39.387	60.2925	138.017	28.5954	11.4272
4.34e-114	0.928143	0.998	0.878	9.6e-110	red	lrit1b	lrit1b	chr12	+	48972915	48976764	3849	ENSDARG00000099406	protein_coding	leucine-rich repeat, immunoglobulin-like and transmembrane domains 1b [Source:ZFIN;Acc:ZDB-GENE-060616-45]	LL0000018322	408.157	332.161	868.058	1154.07	1167.45	1556.81	457.526	321.001
3.22e-113	1.00445	0.776	0.253	7.13e-109	red	sox6	sox6	chr7	+	27250012	27454645	204633	ENSDARG00000015536	protein_coding	SRY-box transcription factor 6 [Source:ZFIN;Acc:ZDB-GENE-081120-6]	LL0000029199	26.1041	7.64438	10.3181	131.524	10.5622	209.827	15.5975	19.7379
7.1e-113	0.879362	0.784	0.263	1.57e-108	red	dio3b	dio3b	chr20	+	53802521	53810638	8117	ENSDARG00000095767	processed_transcript	iodothyronine deiodinase 3b [Source:NCBI gene;Acc:798872]	LL0000008940	14.8672	20.4672	18.9611	40.2051	58.202	147.573	17.3305	68.5632
1.42e-111	0.961227	0.996	0.85	3.14e-107	red	neurl1aa	neurl1aa	chr1	-	47701924	47771742	69818	ENSDARG00000069438	protein_coding	neuralized E3 ubiquitin protein ligase 1Aa [Source:ZFIN;Acc:ZDB-GENE-090311-3]	LL0000020219	221.452	318.351	379.29	450.126	497.963	634.159	154.242	153.748
6.31e-111	0.654443	0.745	0.236	1.4e-106	red	FO834855.1	FO834855.1	chr2	-	53908000	53964645	56645	ENSDARG00000110877	protein_coding	neurturin-like [Source:NCBI gene;Acc:103910147]	LL0000010528	9.16235	5.17845	17.3531	26.258	68.3241	93.6642	6.06569	4.15535
7.88e-109	0.970984	0.992	0.699	1.74e-104	red	BX004774.1-si:ch211-133l5.7	BX004774.1	chr8	-	20842134	20844602	2468	ENSDARG00000093105	processed_transcript		LL0000002140	36.9952	38.4685	112.829	142.549	167.455	190.393	32.0615	28.0486
7.88e-109	0.970984	0.992	0.699	1.74e-104	red	BX004774.1-si:ch211-133l5.7	si:ch211-133l5.7	chr8	-	20832584	20838861	6277	ENSDARG00000095633	protein_coding	si:ch211-133l5.7 [Source:ZFIN;Acc:ZDB-GENE-081104-117]	LL0000025054	52.5539	62.388	150.617	189.494	225.657	303.33	64.123	42.5923
1.02e-104	-3.00546	0.98	0.992	2.26e-100	red	arr3b	arr3b	chr14	+	32837914	32850768	12854	ENSDARG00000098475	protein_coding	arrestin 3b, retinal (X-arrestin) [Source:ZFIN;Acc:ZDB-GENE-030616-74]	LL0000001411	1911.65	8483.54	14396.9	394.805	966	341.876	1920.22	2156.63
1.15e-103	0.612705	0.763	0.244	2.54e-99	red	si:dkey-72l14.3	si:dkey-72l14.3	chr8	-	25973151	25980807	7656	ENSDARG00000061044	protein_coding	si:dkey-72l14.3 [Source:ZFIN;Acc:ZDB-GENE-060526-332]	LL0000027856	19.1891	22.6866	24.6562	15.895	103.861	115.599	45.9259	74.7963
5.54e-102	0.884076	0.986	0.731	1.23e-97	red	ankrd33ab	ankrd33ab	chr6	+	39279104	39286029	6925	ENSDARG00000002508	protein_coding	ankyrin repeat domain 33Ab [Source:ZFIN;Acc:ZDB-GENE-100729-1]	LL0000001034	173.047	269.033	479.188	506.382	690.613	809.714	237.428	183.874
1.06e-101	0.919878	0.927	0.479	2.35e-97	red	dgkg	dgkg	chr9	+	22375331	22626749	251418	ENSDARG00000062696	protein_coding	diacylglycerol kinase, gamma [Source:ZFIN;Acc:ZDB-GENE-081105-39]	LL0000008863	38.2053	20.2206	91.7907	144.847	108.923	229.746	21.6632	23.8932
4.85e-101	0.922673	0.98	0.711	1.07e-96	red	frmpd1	frmpd1	chr1	-	21882298	21934165	51867	NA	NA	NA	LL0000010868	154.204	261.389	280.397	336.951	311.914	543.841	128.246	74.7963
2.17e-100	0.80782	0.998	0.831	4.79e-96	red	si:ch73-167i17.6	si:ch73-167i17.6	chr18	-	5778000	5782554	4554	NA	NA	NA	LL0000040181	294.405	868.994	918.577	1130.77	1078.99	1352.91	433.264	329.311
4.66e-99	0.884857	0.969	0.68	1.03e-94	red	nlk2	nlk2	chr15	+	30157333	30305850	148517	ENSDARG00000028793	protein_coding	nemo-like kinase, type 2 [Source:ZFIN;Acc:ZDB-GENE-080320-1]	LL0000020397	132.941	142.777	194.77	249.762	298.382	421.308	142.977	85.1846
9.51e-99	0.636882	1	0.991	2.11e-94	red	laptm4b	laptm4b	chr19	-	32864577	32888758	24181	ENSDARG00000035870, ENSDARG00000110893	protein_coding, protein_coding	lysosomal protein transmembrane 4 beta [Source:ZFIN;Acc:ZDB-GENE-030616-616], lysosomal protein transmembrane 4 beta [Source:ZFIN;Acc:ZDB-GENE-030616-616]	LL0000013530	1648.01	2204.54	2090.95	2535.22	2679.93	3387.76	1772.05	1790.95
4.74e-98	0.831355	0.973	0.721	1.05e-93	red	elovl6	elovl6	chr14	+	36231126	36269598	38472	ENSDARG00000004402, ENSDARG00000114205	protein_coding, protein_coding	ELOVL fatty acid elongase 6 [Source:NCBI gene;Acc:317738], ELOVL fatty acid elongase 6 [Source:NCBI gene;Acc:317738]	LL0000009587	162.848	151.655	213.397	301.616	391.131	490.659	130.846	124.66
6.35e-98	1.01242	1	0.996	1.41e-93	red	arr3a	arr3a	chr10	+	26800213	26811397	11184	ENSDARG00000056511, ENSDARG00000114648	protein_coding, protein_coding	arrestin 3a, retinal (X-arrestin) [Source:ZFIN;Acc:ZDB-GENE-040718-102], arrestin 3a, retinal (X-arrestin) [Source:ZFIN;Acc:ZDB-GENE-040718-102]	LL0000001410	2645.67	805.373	1017.47	11473.9	17763.6	13153.7	3345.66	3511.27
4.1e-96	0.882822	0.99	0.725	9.07e-92	red	pcloa	pcloa	chr4	+	11375894	11450040	74146	ENSDARG00000063299	protein_coding	piccolo presynaptic cytomatrix protein a [Source:ZFIN;Acc:ZDB-GENE-030131-8115]	LL0000021432	196.213	274.951	352.423	481.721	724.94	790.763	147.31	180.758
7.11e-94	0.683929	1	0.958	1.57e-89	red	ncaldb	ncaldb	chr19	-	12295443	12324540	29097	ENSDARG00000011334	protein_coding	neurocalcin delta b [Source:NCBI gene;Acc:445319]	LL0000020037	1077.87	2553.96	1960.57	1917.61	2334.46	2704.37	894.256	781.205
4.94e-93	-2.57722	0.361	0.754	1.09e-88	red	efna1b	efna1b	chr16	+	23282655	23298149	15494	ENSDARG00000018787	protein_coding	ephrin-A1b [Source:ZFIN;Acc:ZDB-GENE-041007-5]	LL0000009430	167.515	1695.33	514.564	202.506	266.365	36.0061	2112.59	3265.06
4.4e-90	0.786061	0.994	0.788	9.73e-86	red	slc38a5a	slc38a5a	chr8	+	25610010	25625833	15823	ENSDARG00000009901	protein_coding	solute carrier family 38 member 5a [Source:ZFIN;Acc:ZDB-GENE-081105-92]	LL0000028739	271.932	457.923	403.343	550.366	742.323	779.433	130.846	163.097
9.04e-89	0.781016	0.955	0.584	2e-84	red	sort1b	sort1b	chr8	-	25041579	25074523	32944	ENSDARG00000056252	protein_coding	sortilin 1b [Source:ZFIN;Acc:ZDB-GENE-030131-7447]	LL0000029162	71.3972	119.104	135.609	164.21	277.257	285.952	86.6527	63.3691
2.35e-88	0.730523	0.863	0.409	5.2e-84	red	MSTRG.8082	MSTRG.8082	chr19	+	1574892	1575394	502	NA	NA	NA	NA	NA	NA	NA	NA	NA	NA	NA	NA
9.77e-88	0.968229	0.965	0.621	2.16e-83	red	foxo1a	foxo1a	chr15	+	3284416	3379041	94625	ENSDARG00000099555	protein_coding	forkhead box O1 a [Source:NCBI gene;Acc:768121]	LL0000010614	130.002	112.446	242.341	234.725	345.581	461.588	94.4515	118.427
1.2e-86	0.782263	0.996	0.828	2.65e-82	red	ppm1na	ppm1na	chr15	+	9053059	9069172	16113	ENSDARG00000010231	protein_coding	protein phosphatase, Mg2+/Mn2+ dependent, 1Na (putative) [Source:ZFIN;Acc:ZDB-GENE-040426-2731]	LL0000022405	246.865	424.88	378.754	381.754	415.006	587.952	136.045	139.204
1.71e-86	0.853887	0.992	0.751	3.77e-82	red	ankrd33aa	ankrd33aa	chr23	-	27861150	27875263	14113	ENSDARG00000055638	protein_coding	ankyrin repeat domain 33Aa [Source:ZFIN;Acc:ZDB-GENE-080520-2]	LL0000001033	189.298	577.027	355.371	492.746	816.919	780.723	207.1	210.884
1.06e-85	0.799951	0.967	0.667	2.34e-81	red	crb2a	crb2a	chr21	-	8475821	8513192	37371	ENSDARG00000060106	protein_coding	crumbs cell polarity complex component 2a [Source:ZFIN;Acc:ZDB-GENE-060612-1]	LL0000007275	110.121	130.448	197.919	217.817	273.407	376.27	87.5192	86.2235
5.73e-85	0.752464	0.871	0.427	1.27e-80	red	znf385a	znf385a	chr23	-	28180363	28294832	114469	ENSDARG00000009899	protein_coding	zinc finger protein 385A [Source:ZFIN;Acc:ZDB-GENE-090313-255]	LL0000039593	26.6227	14.7956	66.0625	110.252	161.623	196.884	32.928	28.0486
1.72e-84	0.74769	0.998	0.843	3.82e-80	red	sgip1a	sgip1a	chr6	-	30709926	30839763	129837	ENSDARG00000097897, ENSDARG00000115135	protein_coding, protein_coding	SH3GL interacting endocytic adaptor 1a [Source:ZFIN;Acc:ZDB-GENE-131121-25], SH3GL interacting endocytic adaptor 1a [Source:ZFIN;Acc:ZDB-GENE-131121-25]	LL0000024589	345.403	372.355	510.611	745.625	799.095	949.666	494.787	501.758
2.19e-84	0.736836	0.931	0.557	4.85e-80	red	usp32	usp32	chr15	-	23816945	23908779	91834	ENSDARG00000061895	protein_coding	ubiquitin specific peptidase 32 [Source:ZFIN;Acc:ZDB-GENE-100210-5]	LL0000031716	47.8862	120.091	104.655	143.484	172.736	239.503	60.6569	45.7088
7.45e-84	0.776724	0.988	0.749	1.65e-79	red	zfand5a	zfand5a	chr5	+	25680842	25694362	13520	ENSDARG00000018898	protein_coding	zinc finger, AN1-type domain 5a [Source:ZFIN;Acc:ZDB-GENE-040426-1979]	LL0000038410	126.026	235.25	295.472	417.751	409.065	547.994	167.24	231.661
5.75e-83	0.668064	0.859	0.425	1.27e-78	red	CR931802.3-ptpn20	CR931802.3	chr13	+	31172833	31175154	2321	ENSDARG00000106245	protein_coding		LL0000007197	4.49474	8.13757	4.69003	6.03856	5.17107	8.26568	0	0
5.75e-83	0.668064	0.859	0.425	1.27e-78	red	CR931802.3-ptpn20	ptpn20	chr13	+	31177934	31232459	54525	ENSDARG00000075459	protein_coding	protein tyrosine phosphatase non-receptor type 20 [Source:ZFIN;Acc:ZDB-GENE-090313-90]	LL0000022876	18.4976	43.4004	46.9003	47.6851	85.7077	106.688	19.0636	11.4272
9.66e-83	0.807037	0.98	0.68	2.14e-78	red	dclk2a	dclk2a	chr1	+	37195465	37310490	115025	ENSDARG00000034093	protein_coding	doublecortin-like kinase 2a [Source:ZFIN;Acc:ZDB-GENE-050420-170]	LL0000008718	85.2271	220.947	232.224	323.745	348.662	473.805	156.841	116.35
1.44e-82	0.836569	0.92	0.507	3.18e-78	red	letm1	letm1	chr13	+	13033424	13102879	69455	ENSDARG00000056978, ENSDARG00000110254	protein_coding, protein_coding	leucine zipper-EF-hand containing transmembrane protein 1 [Source:NCBI gene;Acc:570745], leucine zipper-EF-hand containing transmembrane protein 1 [Source:NCBI gene;Acc:570745]	LL0000013607	120.321	192.096	25.2592	171.183	248.651	289.016	65.8561	69.6021
2.13e-81	0.739576	0.978	0.707	4.72e-77	red	ubtd1a	ubtd1a	chr13	-	31371284	31379154	7870	ENSDARG00000007382	protein_coding	ubiquitin domain containing 1a [Source:ZFIN;Acc:ZDB-GENE-070424-93]	LL0000031529	158.18	145.983	140.902	215.167	286.169	368.246	106.583	153.748
1.52e-80	0.830394	1	0.832	3.36e-76	red	CR933812.1-LOC103909705-si:ch211-225h24.2	CR933812.1	chr23	+	35451050	35498276	47226	ENSDARG00000116857	protein_coding		LL0000007221	0.172875	0	0.201001	0.545418	0.110023	0.241922	0	0
1.52e-80	0.830394	1	0.832	3.36e-76	red	CR933812.1-LOC103909705-si:ch211-225h24.2	LOC103909705	chr23	+	35403878	35413460	9582	NA	NA	NA	LL0000015689	1.03725	1.72615	1.47401	1.01292	0.770159	1.29025	4.33264	1.03884
1.52e-80	0.830394	1	0.832	3.36e-76	red	CR933812.1-LOC103909705-si:ch211-225h24.2	si:ch211-225h24.2	chr23	+	35221989	35469859	247870	ENSDARG00000104936	protein_coding	si:ch211-225h24.2 [Source:ZFIN;Acc:ZDB-GENE-030131-1581]	LL0000025664	186.532	377.287	466.993	555.508	471.117	755.725	165.507	178.68
4.14e-80	0.657972	0.986	0.83	9.16e-76	red	fscn2b	fscn2b	chr12	-	34438277	34471726	33449	ENSDARG00000074396	protein_coding	fascin actin-bundling protein 2b, retinal [Source:ZFIN;Acc:ZDB-GENE-040426-1740]	LL0000010887	366.667	387.644	418.083	607.557	753.436	807.577	238.295	258.67
4.79e-80	0.709707	0.98	0.691	1.06e-75	red	usp21	usp21	chr23	+	20687335	20701863	14528	ENSDARG00000094280	protein_coding	ubiquitin specific peptidase 21 [Source:ZFIN;Acc:ZDB-GENE-100210-3]	LL0000031706	135.879	159.546	215.608	235.426	330.178	372.843	48.5255	46.7477
3.43e-79	0.630606	0.994	0.897	7.6e-75	red	guk1b	guk1b	chr8	-	18230948	18239498	8550	ENSDARG00000005776	protein_coding	guanylate kinase 1b [Source:ZFIN;Acc:ZDB-GENE-020916-1]	LL0000011877	523.637	782.686	821.694	950.313	1143.25	1238.44	365.674	313.729
5.38e-79	0.769877	0.994	0.844	1.19e-74	red	PLEKHB1	PLEKHB1	chr10	-	36731000	36738668	7668	ENSDARG00000063519	protein_coding	si:ch211-176g13.7 [Source:ZFIN;Acc:ZDB-GENE-030131-7664]	LL0000022108	336.414	306.762	388.938	619.088	751.565	809.996	168.973	239.971
5.96e-79	0.708365	0.984	0.785	1.32e-74	red	appa	appa	chr1	-	617620	656851	39231	ENSDARG00000104279	protein_coding	amyloid beta (A4) precursor protein a [Source:ZFIN;Acc:ZDB-GENE-000616-13]	LL0000001201	179.444	301.83	324.751	389.506	471.227	581.823	268.623	215.039
7.15e-79	0.698059	0.904	0.505	1.58e-74	red	FP016056.1	FP016056.1	chr8	-	3653075	3697917	44842	ENSDARG00000093062	processed_transcript		LL0000010656	41.4899	57.7027	56.9504	52.516	93.6294	118.26	58.0573	14.5437
3.32e-78	0.771904	0.99	0.749	7.34e-74	red	got1	got1	chr13	+	40437550	40457421	19871	ENSDARG00000039093	protein_coding	glutamic-oxaloacetic transaminase 1, soluble [Source:ZFIN;Acc:ZDB-GENE-040426-2003]	LL0000011524	59.9875	72.7449	102.176	143.601	177.137	187.57	87.5192	200.496
7.96e-78	0.841205	0.969	0.679	1.76e-73	red	si:ch73-6k14.2	si:ch73-6k14.2	chr1	-	49244351	49250513	6162	ENSDARG00000096031	protein_coding	si:ch73-6k14.2 [Source:ZFIN;Acc:ZDB-GENE-110914-243]	LL0000026574	126.717	211.577	379.424	417.556	468.697	606.781	93.5849	73.7574
2.86e-76	0.867585	0.973	0.695	6.32e-72	red	opn4.1-pxdc1a-tmem53	opn4.1	chr2	+	32843133	32846601	3468	ENSDARG00000007553	protein_coding	opsin 4.1 [Source:NCBI gene;Acc:352918]	LL0000020901	76.0648	26.8786	120.936	266.008	269.556	378.286	58.9238	98.6895
2.86e-76	0.867585	0.973	0.695	6.32e-72	red	opn4.1-pxdc1a-tmem53	pxdc1a	chr2	+	32835679	32838908	3229	ENSDARG00000055177	protein_coding	PX domain containing 1a [Source:ZFIN;Acc:ZDB-GENE-070912-381]	LL0000022960	28.5243	11.5899	29.6812	78.7739	85.5977	89.7128	16.464	33.2428
2.86e-76	0.867585	0.973	0.695	6.32e-72	red	opn4.1-pxdc1a-tmem53	tmem53	chr2	+	32846602	32850650	4048	ENSDARG00000038789	protein_coding	transmembrane protein 53 [Source:NCBI gene;Acc:436910]	LL0000030628	8.47085	13.8092	5.02504	5.84376	4.51093	5.08037	19.0636	18.6991
3.47e-75	0.730088	0.988	0.736	7.69e-71	red	cngb3.1	cngb3.1	chr24	-	31402894	31426250	23356	ENSDARG00000101225, ENSDARG00000115949, ENSDARG00000114944	protein_coding, protein_coding, protein_coding	cyclic nucleotide gated channel subunit beta 3, tandem duplicate 1 [Source:ZFIN;Acc:ZDB-GENE-090611-1], cyclic nucleotide gated channel subunit beta 3, tandem duplicate 1 [Source:ZFIN;Acc:ZDB-GENE-090611-1], cyclic nucleotide gated channel subunit beta 3, tandem duplicate 1 [Source:ZFIN;Acc:ZDB-GENE-090611-1]	LL0000005886	186.013	112.693	466.189	583.169	607.876	697.381	198.435	214
6.39e-74	0.739939	0.953	0.537	1.41e-69	red	zgc:66433	zgc:66433	chr14	+	20918666	21001756	83090	ENSDARG00000071697	protein_coding	zgc:66433 [Source:ZFIN;Acc:ZDB-GENE-030131-9832]	LL0000039206	78.1393	93.9519	33.3662	309.681	311.254	336.756	64.123	73.7574
8.22e-74	0.762449	0.982	0.772	1.82e-69	red	si:ch1073-303d10.1	si:ch1073-303d10.1	chr10	+	375042	382616	7574	ENSDARG00000103006	protein_coding	si:ch1073-303d10.1 [Source:ZFIN;Acc:ZDB-GENE-141216-327]	LL0000024818	226.639	285.308	419.356	650.839	638.352	763.305	154.242	184.913
8.75e-74	0.631262	0.998	0.897	1.94e-69	red	cox4i2	cox4i2	chr23	+	18944388	18951148	6760	ENSDARG00000022509	protein_coding	cytochrome c oxidase subunit 4I2 [Source:ZFIN;Acc:ZDB-GENE-040426-1775]	LL0000006105	533.145	557.053	498.015	1126.09	1408.29	1235.5	486.122	468.515
1.41e-73	0.746083	0.961	0.629	3.11e-69	red	adarb1a	adarb1a	chr22	-	12641575	12693865	52290	ENSDARG00000041609	protein_coding	adenosine deaminase RNA specific B1a [Source:ZFIN;Acc:ZDB-GENE-000627-2]	LL0000000300	79.868	105.049	214.737	275.943	260.424	368.73	83.1866	95.573
4.38e-73	0.642557	0.692	0.271	9.7e-69	red	tmtc1	tmtc1	chr4	+	9394426	9466615	72189	ENSDARG00000063149, ENSDARG00000110207	protein_coding, protein_coding	transmembrane O-mannosyltransferase targeting cadherins 1 [Source:ZFIN;Acc:ZDB-GENE-070705-219], transmembrane O-mannosyltransferase targeting cadherins 1 [Source:ZFIN;Acc:ZDB-GENE-070705-219]	LL0000030693	11.064	34.523	23.4502	55.4378	37.2977	108.18	46.7925	16.6214
1.61e-72	0.621125	0.847	0.435	3.56e-68	red	MSTRG.8081	MSTRG.8081	chr19	+	1569026	1574485	5459	NA	NA	NA	NA	NA	NA	NA	NA	NA	NA	NA	NA
4.42e-72	0.660776	0.998	0.917	9.79e-68	red	pde6c	pde6c	chr12	+	5117243	5154099	36856	ENSDARG00000100397	protein_coding	phosphodiesterase 6C, cGMP-specific, cone, alpha prime [Source:ZFIN;Acc:ZDB-GENE-040426-1664]	LL0000021506	945.451	3194.37	2688.13	3012.15	2058.53	3276.11	771.209	739.652
4.59e-72	0.683799	0.988	0.831	1.02e-67	red	wu:fb55g09	wu:fb55g09	chr22	+	10402127	10403453	1326	NA	NA	NA	LL0000032128	258.62	480.363	576.271	698.797	819.449	944.303	466.192	532.923
1.03e-71	0.700994	0.947	0.656	2.29e-67	red	thrab-XLOC-005257	thrab	chr12	-	21792481	22039464	246983	ENSDARG00000052654	protein_coding	thyroid hormone receptor alpha b [Source:ZFIN;Acc:ZDB-GENE-060613-1]	LL0000030285	96.6369	97.8974	145.793	213.96	309.824	408.849	337.079	278.408
1.03e-71	0.700994	0.947	0.656	2.29e-67	red	thrab-XLOC-005257	XLOC-005257	NA	NA	NA	NA	NA	NA	NA	NA	NA	NA	NA	NA	NA	NA	NA	NA	NA
1.1e-71	0.693978	0.953	0.591	2.44e-67	red	ntng2a	ntng2a	chr8	+	11991038	12112889	121851	ENSDARG00000077367	protein_coding	netrin g2a [Source:ZFIN;Acc:ZDB-GENE-081105-186]	LL0000020691	47.8862	64.3608	157.652	223.855	209.923	298.935	64.123	86.2235
1.86e-71	0.664261	0.914	0.534	4.12e-67	red	gjd2b	gjd2b	chr20	-	9958506	9963903	5397	ENSDARG00000070781, ENSDARG00000116440, ENSDARG00000111932	protein_coding, protein_coding, protein_coding	gap junction protein delta 2b [Source:ZFIN;Acc:ZDB-GENE-030911-1], gap junction protein delta 2b [Source:ZFIN;Acc:ZDB-GENE-030911-1], gap junction protein delta 2b [Source:ZFIN;Acc:ZDB-GENE-030911-1]	LL0000011350	119.629	241.414	164.419	59.6843	198.481	272.364	97.051	120.505
2.45e-71	0.714873	0.998	0.839	5.43e-67	red	oaz2a	oaz2a	chr25	+	6186823	6206443	19620	ENSDARG00000045929	protein_coding	ornithine decarboxylase antizyme 2a [Source:ZFIN;Acc:ZDB-GENE-121005-1]	LL0000020798	304.778	1357.49	764.945	789.22	815.489	1127.12	470.524	420.729
3.04e-71	-3.06477	0.99	0.994	6.72e-67	red	opn1sw2	opn1sw2	chr11	+	25459697	25475403	15706	ENSDARG00000017274, ENSDARG00000115330	protein_coding, protein_coding	opsin 1 (cone pigments), short-wave-sensitive 2 [Source:NCBI gene;Acc:30435], opsin 1 (cone pigments), short-wave-sensitive 2 [Source:NCBI gene;Acc:30435]	LL0000020899	2310.47	542.504	23050.9	437.893	620.638	488.32	2733.03	3130.02
4.23e-71	0.663413	1	0.926	9.37e-67	red	zgc:195245	zgc:195245	chr8	-	23776570	23781654	5084	ENSDARG00000078917, ENSDARG00000115812	protein_coding, protein_coding	zgc:195245 [Source:ZFIN;Acc:ZDB-GENE-081022-200], zgc:195245 [Source:ZFIN;Acc:ZDB-GENE-081022-200]	LL0000039151	733.852	2276.05	2384.01	2580.88	2853.11	3040.68	1032.9	929.759
2.25e-70	0.672238	0.976	0.698	4.98e-66	red	amph	amph	chr2	-	31891226	31937032	45806	ENSDARG00000007663	protein_coding	amphiphysin [Source:ZFIN;Acc:ZDB-GENE-040426-1711]	LL0000000959	130.52	143.764	223.246	306.837	307.624	403.849	156.841	157.903
1.14e-68	0.772882	0.98	0.669	2.52e-64	red	macf1a	macf1a	chr19	-	35039846	35351104	311258	ENSDARG00000028533	protein_coding	microtubule actin crosslinking factor 1a [Source:ZFIN;Acc:ZDB-GENE-030131-3606]	LL0000018510	118.765	196.041	229.544	359.859	411.705	501.021	154.242	201.534
1.39e-68	0.682223	0.996	0.759	3.08e-64	red	guca1d	guca1d	chr21	-	22904396	22910530	6134	ENSDARG00000044629, ENSDARG00000115722	protein_coding, protein_coding	guanylate cyclase activator 1d [Source:ZFIN;Acc:ZDB-GENE-040724-231], guanylate cyclase activator 1d [Source:ZFIN;Acc:ZDB-GENE-040724-231]	LL0000011862	212.981	470.006	613.256	816.763	694.574	889.709	233.096	216.078
6.86e-68	0.618267	0.882	0.552	1.52e-63	red	ide	ide	chr13	+	42309566	42353427	43861	ENSDARG00000075570	protein_coding	insulin-degrading enzyme [Source:ZFIN;Acc:ZDB-GENE-070410-85]	LL0000012464	71.0514	70.5256	70.3505	107.019	131.587	185.232	49.392	35.3205
3.57e-67	0.684823	0.973	0.683	7.91e-63	red	frya	frya	chr15	+	31778022	31910235	132213	ENSDARG00000013921	protein_coding	furry homolog a (Drosophila) [Source:ZFIN;Acc:ZDB-GENE-060510-4]	LL0000010879	112.887	199.494	177.484	222.998	325.007	353.368	189.769	183.874
6.13e-67	0.69427	0.943	0.667	1.36e-62	red	rab11fip4a	rab11fip4a	chr3	-	36018098	36115355	97257	ENSDARG00000090170	protein_coding	RAB11 family interacting protein 4 (class II) a [Source:NCBI gene;Acc:436806]	LL0000023021	209.524	131.681	138.825	180.416	210.363	308.935	144.71	59.2137
6.83e-67	-1.32579	0.243	0.613	1.51e-62	red	ckmt2b	ckmt2b	chr5	+	51594209	51609006	14797	ENSDARG00000039929, ENSDARG00000112795	protein_coding, protein_coding	creatine kinase, mitochondrial 2b (sarcomeric) [Source:ZFIN;Acc:ZDB-GENE-040426-1654], creatine kinase, mitochondrial 2b (sarcomeric) [Source:ZFIN;Acc:ZDB-GENE-040426-1654]	LL0000005731	159.736	473.952	365.555	99.9673	300.692	18.4667	69.3222	144.398
1.93e-66	0.634564	0.927	0.592	4.27e-62	red	samsn1b	samsn1b	chr10	+	38396151	38428095	31944	ENSDARG00000078647	protein_coding	SAM domain, SH3 domain and nuclear localisation signals 1b [Source:ZFIN;Acc:ZDB-GENE-041010-135]	LL0000024194	56.53	142.038	180.767	171.612	229.507	289.46	129.113	61.2914
2.14e-66	0.645665	1	0.894	4.74e-62	red	slc6a6b	slc6a6b	chr22	-	31464379	31539994	75615	ENSDARG00000098438	protein_coding	solute carrier family 6 member 6b [Source:ZFIN;Acc:ZDB-GENE-030131-3077]	LL0000028849	475.924	1178.71	989.53	1079.3	855.097	1320.13	521.649	526.69
1.86e-65	0.646706	0.99	0.754	4.11e-61	red	si:rp71-39b20.4	si:rp71-39b20.4	chr2	-	24495094	24505192	10098	ENSDARG00000035861	protein_coding	si:rp71-39b20.4 [Source:ZFIN;Acc:ZDB-GENE-070912-704]	LL0000028349	156.451	587.878	472.42	601.869	646.934	721.856	134.312	239.971
3.3e-65	0.616378	0.937	0.608	7.3e-61	red	mapk6-si:ch211-235f12.2	mapk6	chr18	-	39170127	39288894	118767	ENSDARG00000032103	protein_coding	mitogen-activated protein kinase 6 [Source:ZFIN;Acc:ZDB-GENE-050420-7]	LL0000018640	100.786	126.995	157.518	205.194	227.527	286.839	194.102	189.068
3.3e-65	0.616378	0.937	0.608	7.3e-61	red	mapk6-si:ch211-235f12.2	si:ch211-235f12.2	chr18	-	39185907	39200617	14710	ENSDARG00000092119	protein_coding	si:ch211-235f12.2 [Source:ZFIN;Acc:ZDB-GENE-050419-113]	LL0000025737	0	0	0	0	0	0	0	0
6.28e-65	0.796476	0.961	0.672	1.39e-60	red	slc25a25a	slc25a25a	chr8	-	2606067	2616326	10259	ENSDARG00000010572	protein_coding	solute carrier family 25 member 25a [Source:NCBI gene;Acc:406541]	LL0000028602	93.0065	343.997	282.005	304.071	363.515	481.627	146.443	83.107
9.66e-65	0.600776	0.9	0.584	2.14e-60	red	cdc14ab	cdc14ab	chr22	-	16190231	16275236	85005	ENSDARG00000057016	protein_coding	cell division cycle 14Ab [Source:NCBI gene;Acc:565969]	LL0000005271	118.938	63.1278	110.819	136.627	207.063	249.462	273.823	246.204
7.85e-64	0.609882	0.998	0.87	1.74e-59	red	si:ch211-207l14.1	si:ch211-207l14.1	chr6	+	9175886	9187959	12073	ENSDARG00000098376	protein_coding	si:ch211-207l14.1 [Source:ZFIN;Acc:ZDB-GENE-120215-234]	LL0000025508	427.864	606.125	895.797	1066.68	984.594	1197.15	336.213	509.03
8.17e-64	0.638997	0.941	0.621	1.81e-59	red	si:dkey-14o18.2	si:dkey-14o18.2	chr19	-	9729284	9786914	57630	ENSDARG00000062995	protein_coding	si:dkey-14o18.2 [Source:ZFIN;Acc:ZDB-GENE-060503-145]	LL0000026769	65.0008	122.31	106.933	144.419	164.704	198.699	42.4598	33.2428
8.41e-63	0.649254	0.99	0.76	1.86e-58	red	rp1l1a	rp1l1a	chr17	+	5768608	5822121	53513	ENSDARG00000089458	protein_coding	rp1 like 1a [Source:ZFIN;Acc:ZDB-GENE-120711-1]	LL0000023870	223.873	435.237	334.332	495.395	402.133	576.985	168.106	148.554
2.2e-62	0.625776	1	0.826	4.86e-58	red	gucy2d	gucy2d	chr5	-	38122854	38161108	38254	ENSDARG00000026820, ENSDARG00000111853	protein_coding, protein_coding	guanylate cyclase 2D, retinal [Source:ZFIN;Acc:ZDB-GENE-011128-9], guanylate cyclase 2D, retinal [Source:ZFIN;Acc:ZDB-GENE-011128-9]	LL0000011872	301.32	1030.27	898.008	1125.59	1239.63	1264	303.284	338.661
1.13e-61	-0.588701	1	0.992	2.5e-57	red	ptmab	ptmab	chr2	-	5131964	5135125	3161	ENSDARG00000101766	protein_coding	prothymosin alpha b [Source:NCBI gene;Acc:559194]	LL0000022860	2646.36	2743.84	2352.32	2563.54	2156.89	1730.43	3601.29	3845.77
7.71e-61	0.610812	0.996	0.757	1.71e-56	red	htra1b	htra1b	chr12	-	11388207	11457635	69428	ENSDARG00000014907	protein_coding	HtrA serine peptidase 1b [Source:NCBI gene;Acc:565082]	LL0000012424	202.263	1008.32	627.192	549.158	539.772	753.588	171.572	196.34
2.42e-60	0.662909	0.965	0.693	5.35e-56	red	pde5aa	pde5aa	chr1	-	14256716	14283599	26883	ENSDARG00000056806	protein_coding	phosphodiesterase 5A, cGMP-specific, a [Source:ZFIN;Acc:ZDB-GENE-100414-2]	LL0000021502	168.38	364.464	452.119	463.333	541.752	566.219	233.962	134.01
4.95e-60	0.628011	0.973	0.708	1.09e-55	red	tmub2	tmub2	chr3	+	20012891	20052581	39690	ENSDARG00000109925, ENSDARG00000056467	protein_coding, protein_coding	transmembrane and ubiquitin-like domain containing 2 [Source:ZFIN;Acc:ZDB-GENE-030616-254], transmembrane and ubiquitin-like domain containing 2 [Source:ZFIN;Acc:ZDB-GENE-030616-254]	LL0000030705	181	210.837	197.919	230.946	251.292	334.095	101.384	146.476
1.54e-59	0.653357	0.986	0.779	3.4e-55	red	gabrg2.1	gabrg2.1	NA	NA	NA	NA	NA	NA	NA	NA	NA	NA	NA	NA	NA	NA	NA	NA	NA
3.14e-59	0.596056	0.888	0.562	6.95e-55	red	unc119a	unc119a	chr15	+	28106498	28128347	21849	ENSDARG00000034453	protein_coding	unc-119 homolog a (C. elegans) [Source:ZFIN;Acc:ZDB-GENE-090930-2]	LL0000031617	81.5968	83.595	96.1457	130.121	157.443	208.456	62.39	72.7186
1.36e-58	-0.732626	0.078	0.475	3.01e-54	red	mettl7a	mettl7a	chr6	+	39493864	39508375	14511	ENSDARG00000060889, ENSDARG00000056726, ENSDARG00000111162	protein_coding, protein_coding, protein_coding	methyltransferase like 7A [Source:ZFIN;Acc:ZDB-GENE-061027-239], methyltransferase like 7A [Source:ZFIN;Acc:ZDB-GENE-061027-239], methyltransferase like 7A [Source:ZFIN;Acc:ZDB-GENE-061027-239]	LL0000018915	21.9551	140.311	114.571	67.6708	43.349	4.43524	48.5255	32.2039
1.42e-58	0.628534	0.931	0.625	3.15e-54	red	si:ch211-13k12.2	si:ch211-13k12.2	chr18	-	25556531	25646286	89755	ENSDARG00000038121	protein_coding	si:ch211-13k12.2 [Source:ZFIN;Acc:ZDB-GENE-061207-5]	LL0000025093	118.419	134.886	172.727	216.57	286.719	303.129	81.4535	97.6507
3.13e-58	0.652614	0.949	0.702	6.93e-54	red	eno3	eno3	chr23	+	44611857	44625579	13722	ENSDARG00000039007	protein_coding	enolase 3, (beta, muscle) [Source:ZFIN;Acc:ZDB-GENE-031006-5]	LL0000009650	164.922	236.236	274.233	256.23	684.451	505.9	208.833	129.855
3.18e-58	0.676407	0.957	0.673	7.05e-54	red	mir22a	mir22a	chr15	-	24906118	24922368	16250	NA	NA	NA	LL0000019219	110.64	270.019	257.014	331.03	202.992	416.953	128.246	130.893
1.26e-57	0.635699	0.941	0.624	2.78e-53	red	ank3a	ank3a	chr17	-	20701582	20897407	195825	ENSDARG00000061736	protein_coding	ankyrin 3a [Source:ZFIN;Acc:ZDB-GENE-060621-1]	LL0000000995	31.8089	191.849	164.151	115.005	160.633	166.805	38.1272	35.3205
4.64e-57	0.600101	0.945	0.608	1.03e-52	red	CABZ01080568.1	CABZ01080568.1	chr25	-	34661794	34671121	9327	ENSDARG00000051762	protein_coding		LL0000004519	94.3895	136.612	155.91	382.104	451.753	472.353	415.933	243.088
1.18e-56	0.609201	0.957	0.671	2.61e-52	red	BX323889.1-fryl	BX323889.1	chr20	+	23254477	23268687	14210	ENSDARG00000081192	snRNA		LL0000002682	0.691498	4.19208	2.27802	1.44146	0.990205	3.9514	10.3983	4.15535
1.18e-56	0.609201	0.957	0.671	2.61e-52	red	BX323889.1-fryl	fryl	chr20	+	23291902	23422345	130443	ENSDARG00000040001	protein_coding	furry homolog, like [Source:ZFIN;Acc:ZDB-GENE-040914-58]	LL0000010881	84.8814	170.642	191.688	255.1	212.014	323.531	149.043	153.748
2.21e-55	0.650246	0.961	0.648	4.89e-51	red	slc7a3a	slc7a3a	chr21	+	30501983	30537411	35428	ENSDARG00000020645	protein_coding	solute carrier family 7 member 3a [Source:ZFIN;Acc:ZDB-GENE-041114-206]	LL0000028861	92.8336	63.1278	192.76	344.276	354.053	384.656	119.581	157.903
1.68e-54	-2.32326	0.249	0.575	3.71e-50	red	si:dkey-16p21.8	si:dkey-16p21.8	chr3	-	32325143	32337695	12552	ENSDARG00000096849	protein_coding	si:dkey-16p21.8 [Source:ZFIN;Acc:ZDB-GENE-131121-428]	LL0000026857	1115.56	383.945	118.658	19.9857	35.4273	19.5554	2155.05	1831.47
3.01e-53	0.587307	0.965	0.739	6.65e-49	red	slc25a18	slc25a18	chr25	-	16613231	16666886	53655	ENSDARG00000070717	protein_coding	solute carrier family 25 member 18 [Source:ZFIN;Acc:ZDB-GENE-041111-192]	LL0000028590	224.045	153.874	188.539	290.786	277.257	367.117	134.312	113.233
6.15e-53	-0.722959	0.98	0.953	1.36e-48	red	actb2	actb2	chr3	-	40526107	40529804	3697	ENSDARG00000037870	protein_coding	actin, beta 2 [Source:NCBI gene;Acc:57935]	LL0000000220	693.573	846.554	689.636	962	863.899	497.634	1014.7	878.856
2.01e-52	0.585834	0.937	0.639	4.45e-48	red	si:dkeyp-57d7.4	si:dkeyp-57d7.4	chr1	+	9229967	9232075	2108	ENSDARG00000101597	protein_coding	si:dkeyp-57d7.4 [Source:ZFIN;Acc:ZDB-GENE-141216-425]	LL0000028215	86.0915	113.679	159.662	249.762	431.949	343.651	123.913	89.34
8.5e-51	0.604835	0.953	0.627	1.88e-46	red	FQ311924.2-smtnb	FQ311924.2	chr5	-	69319978	69351280	31302	ENSDARG00000117525	lincRNA		LL0000010824	0.518624	0.739779	1.20601	3.07772	4.51093	2.25794	0	0
8.5e-51	0.604835	0.953	0.627	1.88e-46	red	FQ311924.2-smtnb	smtnb	chr5	-	69289944	69316206	26262	ENSDARG00000059442	protein_coding	smoothelin b [Source:ZFIN;Acc:ZDB-GENE-070912-2]	LL0000029015	78.8308	21.9468	145.994	271.657	223.566	280.065	90.1188	93.4953
1.92e-50	0.604667	0.937	0.627	4.25e-46	red	si:ch211-221f10.2	si:ch211-221f10.2	chr14	+	23518110	23592876	74766	ENSDARG00000116724, ENSDARG00000110041	protein_coding, protein_coding	si:ch211-221f10.2 [Source:ZFIN;Acc:ZDB-GENE-140106-124], si:ch211-221f10.2 [Source:ZFIN;Acc:ZDB-GENE-140106-124]	LL0000025635	61.3705	131.187	168.64	223.933	247.441	283.654	67.5891	71.6797
1.81e-47	-4.62966	0.988	0.997	4.01e-43	red	rho	rho	chr8	-	54076195	54077740	1545	ENSDARG00000002193	protein_coding	rhodopsin [Source:NCBI gene;Acc:30295]	LL0000023645	113105	1249.73	778.01	726.614	915.499	795.36	5855.99	6389.89
2.12e-47	0.608722	0.949	0.661	4.7e-43	red	slc2a1a	slc2a1a	chr23	+	22200467	22215644	15177	ENSDARG00000001437, ENSDARG00000116129	protein_coding, protein_coding	solute carrier family 2 member 1a [Source:ZFIN;Acc:ZDB-GENE-030131-3158], solute carrier family 2 member 1a [Source:ZFIN;Acc:ZDB-GENE-030131-3158]	LL0000028668	163.194	264.348	182.643	200.168	194.52	312.765	66.7226	48.8253
3.1e-47	-0.846044	0.99	0.863	6.86e-43	red	spock3	spock3	chr1	+	20635190	20706298	71108	ENSDARG00000070266, ENSDARG00000110158	protein_coding, protein_coding	SPARC (osteonectin), cwcv and kazal like domains proteoglycan 3 [Source:ZFIN;Acc:ZDB-GENE-090311-24], SPARC (osteonectin), cwcv and kazal like domains proteoglycan 3 [Source:ZFIN;Acc:ZDB-GENE-090311-24]	LL0000029301	341.773	2114.04	1357.83	1093.72	690.283	494.933	579.707	861.196
7.93e-45	-0.679332	0.982	0.971	1.75e-40	red	tmsb4x	tmsb4x	chr9	+	54178475	54180059	1584	ENSDARG00000077777	protein_coding	thymosin beta 4 X-linked [Source:ZFIN;Acc:ZDB-GENE-030131-8304]	LL0000030691	1856.33	1172.8	1337.46	1350.22	874.351	852.534	1701.86	2316.61
2.25e-43	-1.41169	0.627	0.695	4.99e-39	red	MSTRG.21488	MSTRG.21488	chr8	+	43092550	43092931	381	NA	NA	NA	NA	NA	NA	NA	NA	NA	NA	NA	NA
5.28e-42	-0.891759	0.929	0.927	1.17e-37	red	ybx1	ybx1	chr8	-	47143829	47152086	8257	ENSDARG00000004757	protein_coding	Y box binding protein 1 [Source:ZFIN;Acc:ZDB-GENE-000629-3]	LL0000038243	1165.87	389.863	307.666	293.591	380.459	254.462	661.16	599.409
3.14e-41	-2.35559	0.233	0.514	6.94e-37	red	ptmaa	ptmaa	chr6	+	29754141	29795029	40888	ENSDARG00000021113, ENSDARG00000110479	protein_coding, protein_coding	prothymosin alpha a [Source:NCBI gene;Acc:335707], prothymosin alpha a [Source:NCBI gene;Acc:335707]	LL0000022859	1107.09	32.5503	23.9862	22.2063	28.826	16.2088	2336.16	1409.7
3.14e-40	-3.52792	0.657	0.722	6.95e-36	red	opn1mw2	opn1mw2	chr6	+	41186320	41189460	3140	ENSDARG00000044280	protein_coding	opsin 1 (cone pigments), medium-wave-sensitive, 2 [Source:NCBI gene;Acc:360151]	LL0000020895	482.839	167.683	101.707	6400.32	194.85	100.035	329.28	702.254
4.4e-40	-0.746309	0.924	0.897	9.74e-36	red	camk1ga	camk1ga	chr22	+	1045261	1069407	24146	ENSDARG00000044526	protein_coding	calcium/calmodulin-dependent protein kinase IGa [Source:ZFIN;Acc:ZDB-GENE-030131-7594]	LL0000004835	447.918	588.124	375.873	355.885	326.878	252.406	942.781	928.72
1.11e-39	-0.846763	0.998	0.983	2.45e-35	red	ppdpfa	ppdpfa	chr8	+	23213320	23216035	2715	ENSDARG00000007682	protein_coding	pancreatic progenitor cell differentiation and proliferation factor a [Source:NCBI gene;Acc:338304]	LL0000022359	6175.08	1580.66	1542.89	1554.87	1417.09	1203.56	1008.64	1449.18
9.85e-39	-0.645865	0.029	0.315	2.18e-34	red	CU639468.1-si:dkeyp-51b7.3	CU639468.1	chr8	-	12452086	12669109	217023	ENSDARG00000093851	processed_transcript		LL0000008135	5.18624	0.246593	1.20601	31.4784	9.79202	0.161282	8.66527	8.3107
9.85e-39	-0.645865	0.029	0.315	2.18e-34	red	CU639468.1-si:dkeyp-51b7.3	si:dkeyp-51b7.3	chr8	-	12451739	12468744	17005	NA	NA	NA	LL0000028202	3.97611	0.493186	0.603004	15.3107	6.38132	0.0403204	11.2649	5.19418
1.35e-37	-0.600874	0.741	0.362	3e-33	red	map4l	map4l	chr2	+	24177006	24252506	75500	ENSDARG00000068745	protein_coding	microtubule associated protein 4 like [Source:ZFIN;Acc:ZDB-GENE-070912-581]	LL0000018618	26.7956	10.1103	16.4821	60.6193	57.7619	161.241	2245.17	1246.6
2.58e-37	-1.05421	0.751	0.741	5.72e-33	red	zgc:109982	zgc:109982	chr6	-	24075482	24087297	11815	ENSDARG00000110525	protein_coding	zgc:109982 [Source:ZFIN;Acc:ZDB-GENE-050522-139]	LL0000038494	286.28	230.071	673.288	582.467	55.6715	133.38	138.644	225.428
5.94e-36	-0.860649	0.986	0.982	1.32e-31	red	si:ch73-1a9.3	si:ch73-1a9.3	chr10	+	39084354	39087854	3500	ENSDARG00000103919	protein_coding	si:ch73-1a9.3 [Source:ZFIN;Acc:ZDB-GENE-141216-84]	LL0000026297	2071.9	1240.36	897.874	863.942	900.096	775.522	3659.34	3293.11
4.92e-34	-3.34015	0.804	0.86	1.09e-29	red	pde6gb	pde6gb	chr12	-	35980523	35988652	8129	ENSDARG00000101984	protein_coding	phosphodiesterase 6G, cGMP-specific, rod, gamma, paralog b [Source:ZFIN;Acc:ZDB-GENE-030904-1]	LL0000021509	15514.8	249.305	160.332	151.782	169.215	136.968	1483.49	1499.04
8.14e-33	-0.73104	0.973	0.949	1.8e-28	red	hmgn6	hmgn6	chr14	+	9421510	9428248	6738	ENSDARG00000087636, ENSDARG00000115565, ENSDARG00000112621	protein_coding, protein_coding, protein_coding	high mobility group nucleosome binding domain 6 [Source:ZFIN;Acc:ZDB-GENE-030131-1005], high mobility group nucleosome binding domain 6 [Source:ZFIN;Acc:ZDB-GENE-030131-1005], high mobility group nucleosome binding domain 6 [Source:ZFIN;Acc:ZDB-GENE-030131-1005]	LL0000012181	1117.63	425.619	392.02	521.186	572.228	407.437	1414.17	1426.32
4.9e-32	0.61318	0.908	0.7	1.08e-27	red	gadd45ba	gadd45ba	chr11	+	6456146	6457748	1602	ENSDARG00000027744	protein_coding	growth arrest and DNA-damage-inducible, beta a [Source:ZFIN;Acc:ZDB-GENE-040426-1971]	LL0000011088	293.195	115.159	139.026	498.941	538.451	620.289	323.215	522.535
1.56e-31	-0.716131	0.206	0.462	3.44e-27	red	prnpa	prnpa	chr8	+	43053519	43056975	3456	ENSDARG00000026229, ENSDARG00000113995	protein_coding, protein_coding	prion protein a [Source:ZFIN;Acc:ZDB-GENE-041217-6], prion protein a [Source:ZFIN;Acc:ZDB-GENE-041217-6]	LL0000022630	35.9579	499.597	210.717	104.759	10.6722	19.8376	69.3222	112.194
7.32e-31	-1.27909	0.055	0.302	1.62e-26	red	aplp1	aplp1	chr15	+	37105986	37231035	125049	ENSDARG00000098368	protein_coding	amyloid beta (A4) precursor-like protein 1 [Source:ZFIN;Acc:ZDB-GENE-040319-1]	LL0000001171	133.632	12.8228	18.2241	11.9602	11.9925	3.06435	736.548	622.263
3.51e-29	-2.57371	0.043	0.275	7.76e-25	red	sncgb	sncgb	chr12	-	25893006	25916598	23592	ENSDARG00000109715	protein_coding	synuclein, gamma b (breast cancer-specific protein 1) [Source:ZFIN;Acc:ZDB-GENE-050522-235]	LL0000029055	228.54	2.95912	2.88102	2.88292	4.841	3.58851	2520.73	3948.62
4.14e-29	-1.03882	0.318	0.527	9.16e-25	red	cngb3.2	cngb3.2	chr24	-	31428987	31457529	28542	ENSDARG00000101368	protein_coding	cyclic nucleotide gated channel subunit beta 3, tandem duplicate 2 [Source:ZFIN;Acc:ZDB-GENE-091118-102]	LL0000005887	103.552	905.489	389.072	176.832	72.395	46.691	70.1887	94.5342
6.98e-29	-3.38189	0.902	0.916	1.54e-24	red	opn1sw1	opn1sw1	chr4	-	13577665	13580348	2683	ENSDARG00000045677	protein_coding	opsin 1 (cone pigments), short-wave-sensitive 1 [Source:NCBI gene;Acc:30582]	LL0000020898	1523.02	40666.1	223.313	203.558	182.968	176.119	1205.34	1280.89
1.19e-27	-0.591919	1	1	2.63e-23	red	MSTRG.17465	MSTRG.17465	chr5	-	826122	826843	721	NA	NA	NA	NA	NA	NA	NA	NA	NA	NA	NA	NA
1.52e-27	-0.732235	0.743	0.716	3.35e-23	red	si:dkey-28e7.3	si:dkey-28e7.3	chr11	-	11595973	11625630	29657	ENSDARG00000074508	protein_coding	si:dkey-28e7.3 [Source:ZFIN;Acc:ZDB-GENE-141215-28]	LL0000027533	127.409	344.49	362.339	323.043	192.21	111.325	159.441	192.185
1.67e-27	-0.61489	0.086	0.323	3.69e-23	red	auts2b	auts2b	chr15	-	20004732	20024571	19839	ENSDARG00000020946	protein_coding	activator of transcription and developmental regulator AUTS2 b [Source:ZFIN;Acc:ZDB-GENE-131127-20]	LL0000001692	132.595	142.777	102.913	13.7913	8.14168	7.09639	18.1971	41.5535
2.22e-25	-1.09016	0.941	0.867	4.91e-21	red	elovl4b	elovl4b	chr23	+	40410644	40438709	28065	ENSDARG00000027495	protein_coding	ELOVL fatty acid elongase 4b [Source:ZFIN;Acc:ZDB-GENE-030131-7672]	LL0000009585	2051.5	616.729	395.906	368.547	209.483	275.187	246.094	219.195
2.94e-25	-0.896986	0.104	0.323	6.51e-21	red	pcdh11	pcdh11	chr14	-	26995114	27297789	302675	ENSDARG00000098652, ENSDARG00000105441	protein_coding, protein_coding	protocadherin 11 [Source:ZFIN;Acc:ZDB-GENE-140106-21], protocadherin 11 [Source:ZFIN;Acc:ZDB-GENE-140106-21]	LL0000021357	44.4288	225.633	358.453	11.0252	8.80182	11.8542	89.2523	221.272
1.11e-24	-0.593526	0.21	0.426	2.46e-20	red	ablim1a	ablim1a	chr13	-	43507383	43600019	92636	ENSDARG00000060149	protein_coding	actin binding LIM protein 1a [Source:ZFIN;Acc:ZDB-GENE-080219-41]	LL0000000111	29.2158	119.598	167.434	67.0864	18.4838	14.5153	14.731	162.059
3.42e-24	-3.21018	0.38	0.557	7.57e-20	red	rom1b	rom1b	chr14	+	45675306	45701004	25698	ENSDARG00000026926	protein_coding	retinal outer segment membrane protein 1b [Source:ZFIN;Acc:ZDB-GENE-040426-1073]	LL0000023857	5333.01	60.6619	39.9993	36.9326	45.7695	36.7319	230.496	290.874
6.39e-24	-0.730621	0.133	0.347	1.41e-19	red	pik3r3b-XLOC-035847	pik3r3b	chr6	+	33370895	33558977	188082	ENSDARG00000034409, ENSDARG00000117028, ENSDARG00000113215	protein_coding, protein_coding, protein_coding	phosphoinositide-3-kinase, regulatory subunit 3b (gamma) [Source:ZFIN;Acc:ZDB-GENE-040426-743], phosphoinositide-3-kinase, regulatory subunit 3b (gamma) [Source:ZFIN;Acc:ZDB-GENE-040426-743], phosphoinositide-3-kinase, regulatory subunit 3b (gamma) [Source:ZFIN;Acc:ZDB-GENE-040426-743]	LL0000021806	92.6607	325.256	94.4037	16.1677	42.6888	8.306	175.038	126.738
6.39e-24	-0.730621	0.133	0.347	1.41e-19	red	pik3r3b-XLOC-035847	XLOC-035847	NA	NA	NA	NA	NA	NA	NA	NA	NA	NA	NA	NA	NA	NA	NA	NA	NA
1.35e-23	-0.60368	0.931	0.878	2.98e-19	red	hmgb2a	hmgb2a	chr1	-	38122945	38182155	59210	ENSDARG00000029722	protein_coding	high mobility group box 2a [Source:ZFIN;Acc:ZDB-GENE-051120-126]	LL0000012170	3.45749	0.739779	1.94301	1.83105	1.54032	1.37089	4.33264	0
2.37e-23	-2.66541	0.433	0.57	5.24e-19	red	opn1mw3	opn1mw3	chr6	+	41191482	41193419	1937	ENSDARG00000044279	protein_coding	opsin 1 (cone pigments), medium-wave-sensitive, 3 [Source:NCBI gene;Acc:360152]	LL0000020896	212.463	44.6333	54.7394	2655.95	138.409	49.9973	310.217	235.816
4.23e-23	-2.23035	0.251	0.436	9.36e-19	red	pde6ga	pde6ga	chr3	+	19460991	19466015	5024	ENSDARG00000056791	protein_coding	phosphodiesterase 6G, cGMP-specific, rod, gamma, paralog a [Source:ZFIN;Acc:ZDB-GENE-050522-144]	LL0000021508	2205.19	43.1538	19.6981	17.9209	28.1658	16.2894	506.918	239.971
7.89e-23	-2.94278	0.827	0.847	1.75e-18	red	gngt1	gngt1	chr19	+	40856534	40859468	2934	ENSDARG00000035798, ENSDARG00000116914	protein_coding, protein_coding	guanine nucleotide binding protein (G protein), gamma transducing activity polypeptide 1 [Source:ZFIN;Acc:ZDB-GENE-030131-7596], guanine nucleotide binding protein (G protein), gamma transducing activity polypeptide 1 [Source:ZFIN;Acc:ZDB-GENE-030131-7596]	LL0000011478	9861.63	178.04	118.792	106.201	119.595	111.647	757.345	963.002
[truncated: 1,146 more rows]
